# Supplementary material for: Genetic Code Expansion for Controlled Surfactin Production in a High Cell-Density Bacillus subtilis Strain
Source: Microorganisms. 2025 Feb 6;13(2):353. doi: 10.3390/microorganisms13020353 (PMC11858380; doi:10.3390/microorganisms13020353)
Supplement: Supplementary file 1 [file microorganisms-13-00353-s001.zip]

Archive with 2 entries (2 files):
- 05-02-2025_Revised Supplementary Material.pdf
- Mass Spectrometric Proteome Analysis.xlsx
