# Supplementary material for: Genetic Code Expansion for Controlled Surfactin Production in a High Cell-Density Bacillus subtilis Strain
Source: Microorganisms. 2025 Feb 6;13(2):353. doi: 10.3390/microorganisms13020353 (PMC11858380; doi:10.3390/microorganisms13020353)
Supplement: Supplementary file 1 [file microorganisms-13-00353-s001.zip › Mass Spectrometric Proteome Analysis.xlsx]

## Sheet: Ergebnisse_Perseus_1_6_14_0
Identifier				QC values and Scores				Fold Change [log2]							p-Value [-log10]							Unimputed LFQ intensity [log2]																		Imputed [ImputeLCMD: QRILC, tune Sigma = 1] LFQ intensity [log2] --> Input for statistical Tests
Gene names	Protein IDs	Protein names	Fasta headers	Peptides	Sequence coverage [%]	Q-value	Score	30min_OMeY_10min_OMeY	60min_OMeY_10min_OMeY	30min_water_10min_water	60min_water_10min_water	10min_OMeY_10min_water	30min_OMeY_30min_water	60min_OMeY_60min_water	30min_OMeY_10min_OMeY	60min_OMeY_10min_OMeY	30min_water_10min_water	60min_water_10min_water	10min_OMeY_10min_water	30min_OMeY_30min_water	60min_OMeY_60min_water	10min_OMeY_1	10min_OMeY_2	10min_OMeY_3	30min_OMeY_1	30min_OMeY_2	30min_OMeY_3	60min_OMeY_1	60min_OMeY_2	60min_OMeY_3	10min_water_1	10min_water_2	10min_water_3	30min_water_1	30min_water_2	30min_water_3	60min_water_1	60min_water_2	60min_water_3	10min_OMeY_1	10min_OMeY_2	10min_OMeY_3	30min_OMeY_1	30min_OMeY_2	30min_OMeY_3	60min_OMeY_1	60min_OMeY_2	60min_OMeY_3	10min_water_1
ytxK	P37876	Uncharacterized protein YtxK	sp|P37876|YTXK_BACSU Uncharacterized protein YtxK OS=Bacillus subtilis (strain 168) OX=224308 GN=ytxK PE=4 SV=2	2	5.5	0.0015117	2.5493	-2.90751	-2.12955	1.06112	-0.803617	2.17025	-1.79838	0.844324	3.36277	0.387858	0.293212	0.314995	0.847527	0.605359	0.141617	22.2748	22.5695	21.8987	NaN	NaN	NaN	22.4016	NaN	21.9399	NaN	21.9549	NaN	NaN	22.0346	22.4668	NaN	NaN	NaN	22.2748	22.5695	21.8987	19.063	19.5403	19.4171	22.4016	16.0128	21.9399	19.0714
yqkB	P54565	Uncharacterized protein YqkB	sp|P54565|YQKB_BACSU Uncharacterized protein YqkB OS=Bacillus subtilis (strain 168) OX=224308 GN=yqkB PE=4 SV=1	2	17.8	0.0044643	2.2937	-4.36316	0.0973059	-0.264809	1.29862	1.15334	-2.94501	-0.0479705	3.16868	0.100565	0.0478042	0.415526	0.36457	0.743752	0.110405	22.793	23.8573	23.2917	NaN	NaN	NaN	23.6907	23.2656	23.2775	NaN	23.4243	23.244	NaN	23.1867	23.5623	23.3473	23.5571	23.4733	22.793	23.8573	23.2917	19.6104	18.7143	18.5277	23.6907	23.2656	23.2775	19.8135
alsS	Q04789	Acetolactate synthase	sp|Q04789|ILVX_BACSU Acetolactate synthase OS=Bacillus subtilis (strain 168) OX=224308 GN=alsS PE=2 SV=3	12	24	0	44.061	-2.70327	-2.06999	-0.778481	-0.757803	-0.511841	-2.43663	-1.82403	2.86652	2.3959	1.1408	1.15105	0.697501	2.25965	2.19285	23.1563	23.1978	23.8608	20.4012	20.5086	21.1953	21.1648	20.9994	21.8408	23.8974	24.349	23.5041	23.1346	23.2914	22.989	23.4257	22.849	23.2023	23.1563	23.1978	23.8608	20.4012	20.5086	21.1953	21.1648	20.9994	21.8408	23.8974
mgsR	P54503	Regulatory protein MgsR	sp|P54503|MGSR_BACSU Regulatory protein MgsR OS=Bacillus subtilis (strain 168) OX=224308 GN=mgsR PE=1 SV=2	2	16.7	0	6.1125	1.98903	1.63274	2.77901	3.6082	1.36381	0.573831	-0.611645	4.84051	2.03933	0.931005	1.13553	0.486564	1.39683	1.14555	22.5081	22.6902	22.6475	24.6253	24.5204	24.6671	24.1623	24.6142	23.9675	22.2411	NaN	22.3759	24.1449	23.7625	24.184	24.5452	25.0298	25.004	22.5081	22.6902	22.6475	24.6253	24.5204	24.6671	24.1623	24.6142	23.9675	22.2411
spxA	O31602	Regulatory protein Spx	sp|O31602|SPX_BACSU Global transcriptional regulator Spx OS=Bacillus subtilis (strain 168) OX=224308 GN=spx PE=1 SV=1	5	47.3	0	14.906	0.902948	1.24766	-0.0973994	0.159302	1.3301	2.33045	2.41847	1.33603	1.12354	0.0828663	0.045914	2.06073	2.10857	0.825095	22.5665	22.6377	22.2024	23.0687	23.1889	23.8579	23.3185	24.5095	23.3215	20.9147	20.9501	21.5515	21.3939	20.3344	21.3957	NaN	21.4178	23.152	22.5665	22.6377	22.2024	23.0687	23.1889	23.8579	23.3185	24.5095	23.3215	20.9147
hisI	O34912	Histidine biosynthesis bifunctional protein HisIE;Phosphoribosyl-AMP cyclohydrolase;Phosphoribosyl-ATP pyrophosphatase	sp|O34912|HIS2_BACSU Histidine biosynthesis bifunctional protein HisIE OS=Bacillus subtilis (strain 168) OX=224308 GN=hisI PE=3 SV=1	8	41.1	0	137.68	0.57832	0.289597	-0.0658461	0.144482	0.397933	1.0421	0.543048	0.748916	0.367779	0.144792	0.241605	0.50608	2.36282	0.981394	28.2459	27.3338	28.1838	28.3304	28.4041	28.764	28.2293	28.1914	28.2116	27.7708	27.4888	27.3101	27.5713	27.5452	27.2557	27.5955	28.0291	27.3786	28.2459	27.3338	28.1838	28.3304	28.4041	28.764	28.2293	28.1914	28.2116	27.7708
sspE	P07784	Small, acid-soluble spore protein gamma-type	sp|P07784|SSPE_BACSU Small, acid-soluble spore protein gamma-type OS=Bacillus subtilis (strain 168) OX=224308 GN=sspE PE=2 SV=1	3	63.1	0	68.561	3.00739	2.80147	-0.74105	-0.0878684	-0.064614	3.68382	2.82472	0.977704	0.950863	0.247815	0.0121607	0.0139035	3.35797	0.515522	NaN	NaN	22.1016	23.0666	23.0651	23.7075	22.9496	23.7804	22.4915	NaN	NaN	22.4973	NaN	NaN	NaN	NaN	NaN	23.9639	18.3262	20.3893	22.1016	23.0666	23.0651	23.7075	22.9496	23.7804	22.4915	19.1234
divIC	P37471	Cell division protein DivIC	sp|P37471|DIVIC_BACSU Cell division protein DivIC OS=Bacillus subtilis (strain 168) OX=224308 GN=divIC PE=1 SV=1	1	9.6	0	3.6717	-3.75064	-3.14417	0.167671	-0.158119	-0.120689	-4.039	-3.10674	2.1373	0.848771	0.204494	0.205956	0.0987133	3.22343	0.821253	22.7894	23.4198	23.9855	NaN	NaN	NaN	22.7938	NaN	NaN	24.0466	23.1863	23.3239	23.8649	23.3672	23.8277	23.1931	23.3729	23.5164	22.7894	23.4198	23.9855	19.6141	19.7515	19.5772	22.7938	18.0923	19.8761	24.0466
ypjP	P54172	Uncharacterized protein YpjP	sp|P54172|YPJP_BACSU Uncharacterized protein YpjP OS=Bacillus subtilis (strain 168) OX=224308 GN=ypjP PE=4 SV=1	4	19.7	0	7.3529	-3.82368	-5.13019	0.19282	-1.28175	-0.400274	-4.41677	-4.24872	0.85749	1.15904	0.329948	0.368119	0.0801321	2.1467	1.17514	24.217	24.5563	NaN	NaN	NaN	NaN	NaN	NaN	NaN	23.113	22.7908	23.5193	23.4732	23.1668	23.3616	23.5109	22.7708	NaN	24.217	24.5563	19.4489	19.3921	19.2911	18.068	19.6977	16.26	16.8741	23.113
yqgA	P54484	Cell wall-binding protein YqgA	sp|P54484|YQGA_BACSU Cell wall-binding protein YqgA OS=Bacillus subtilis (strain 168) OX=224308 GN=yqgA PE=1 SV=2	8	38.7	0	295.85	1.31374	2.16215	-0.402128	-0.143279	-0.637883	1.07799	1.66754	1.35997	2.2897	1.07161	0.17284	0.830963	2.3117	1.98547	31.4384	30.5059	31.3118	32.4339	32.3176	32.4457	32.8773	33.1866	33.6786	31.7879	31.4626	31.9192	31.1045	31.4384	31.4204	32.1145	31.2114	31.414	31.4384	30.5059	31.3118	32.4339	32.3176	32.4457	32.8773	33.1866	33.6786	31.7879
yhdR	O07587	Putative aspartate aminotransferase YhdR	sp|O07587|AAT3_BACSU Putative aspartate aminotransferase YhdR OS=Bacillus subtilis (strain 168) OX=224308 GN=yhdR PE=3 SV=1	22	51.7	0	323.31	0.302367	0.789717	-0.179611	-0.17054	-0.245009	0.236969	0.715249	0.951431	2.74559	0.595009	0.466425	0.847507	0.737981	2.0374	28.4438	28.3002	28.5142	28.946	28.5339	28.6854	29.245	29.0572	29.3252	28.6842	28.8433	28.4657	28.5046	28.6009	28.3488	28.7204	28.4054	28.3558	28.4438	28.3002	28.5142	28.946	28.5339	28.6854	29.245	29.0572	29.3252	28.6842
yhdX	O07593	Uncharacterized protein YhdX	sp|O07593|YHDX_BACSU Uncharacterized protein YhdX OS=Bacillus subtilis (strain 168) OX=224308 GN=yhdX PE=4 SV=1	2	60	0	19.126	-0.168088	1.24241	-0.625032	1.08795	0.460723	0.917666	0.61518	0.215769	2.07297	0.604914	0.946288	0.539579	1.00363	0.550821	26.6248	27.1785	26.7443	27.0251	26.2001	26.8182	28.1258	28.4035	27.7455	26.145	26.0025	27.018	25.4519	25.4022	26.4363	26.8595	27.2895	28.2804	26.6248	27.1785	26.7443	27.0251	26.2001	26.8182	28.1258	28.4035	27.7455	26.145
ybdO	O31437	Uncharacterized protein YbdO	sp|O31437|YBDO_BACSU Uncharacterized protein YbdO OS=Bacillus subtilis (strain 168) OX=224308 GN=ybdO PE=4 SV=1	12	29.7	0	41.859	-1.54833	-2.18982	-0.36994	-0.807281	-0.0745754	-1.25296	-1.45711	1.46326	1.90663	0.379194	0.898491	0.0520779	1.96647	2.40904	23.9245	24.7142	23.5008	22.7705	22.4542	22.2698	21.7537	22.2031	21.6133	24.2253	23.4855	24.6524	23.9429	23.3309	23.9797	23.1441	23.1565	23.6409	23.9245	24.7142	23.5008	22.7705	22.4542	22.2698	21.7537	22.2031	21.6133	24.2253
ybfF	O31446	Uncharacterized protein YbfF	sp|O31446|YBFF_BACSU Uncharacterized protein YbfF OS=Bacillus subtilis (strain 168) OX=224308 GN=ybfF PE=4 SV=1	1	3.3	0.0044709	2.3112	-1.12333	-2.67478	0.119665	-0.280601	0.611638	-0.631358	-1.78254	1.28918	2.67733	0.0563113	0.138799	0.319705	0.775611	2.53127	20.5154	21.4681	20.8755	20.2437	19.9951	NaN	NaN	NaN	NaN	21.0567	21.0065	NaN	20.4116	20.5047	20.4668	20.1607	20.2456	NaN	20.5154	21.4681	20.8755	20.2437	19.9951	19.2503	18.5779	17.8915	18.3653	21.0567
metQ	O32167	Methionine-binding lipoprotein MetQ	sp|O32167|METQ_BACSU Methionine-binding lipoprotein MetQ OS=Bacillus subtilis (strain 168) OX=224308 GN=metQ PE=1 SV=1	12	35.8	0	86.272	-0.332404	-0.777178	0.0229994	-0.0527356	0.189671	-0.165732	-0.534772	1.1791	2.29219	0.0935221	0.15771	0.649663	0.912114	1.83486	27.9346	28.2953	28.1483	27.7093	27.7416	27.9301	27.4862	27.2126	27.3478	28.0894	27.8495	27.8702	27.9229	28.0359	27.9193	27.7909	28.0803	27.7798	27.9346	28.2953	28.1483	27.7093	27.7416	27.9301	27.4862	27.2126	27.3478	28.0894
sdpC	O34344	Killing factor SdpC	sp|O34344|SDPC_BACSU Sporulation delaying protein C OS=Bacillus subtilis (strain 168) OX=224308 GN=sdpC PE=1 SV=1	9	36.9	0	133.61	-1.03073	-2.01774	-0.481522	-1.19333	0.391446	-0.157763	-0.432969	0.969299	1.85434	0.928717	3.62447	0.420224	0.142171	0.864585	27.0273	27.8826	26.7099	26.816	25.593	26.1185	25.4779	25.2543	24.8344	26.9375	26.7489	26.759	26.5888	25.9582	26.4539	25.6166	25.5031	25.7458	27.0273	27.8826	26.7099	26.816	25.593	26.1185	25.4779	25.2543	24.8344	26.9375
cysC	O34577	Probable adenylyl-sulfate kinase	sp|O34577|CYSC1_BACSU Probable adenylyl-sulfate kinase OS=Bacillus subtilis (strain 168) OX=224308 GN=cysC PE=2 SV=1	7	27.9	0	131.66	-0.209433	-0.773542	-0.0939185	-0.294796	-0.0796878	-0.195202	-0.558434	0.839577	3.13651	0.201905	0.740491	0.219765	0.554815	1.40989	28.084	28.1441	28.1162	27.9453	27.7309	28.0398	27.4198	27.2839	27.3199	28.4471	28.12	28.0163	28.3436	28.0192	27.9388	27.8391	28.1461	27.7137	28.084	28.1441	28.1162	27.9453	27.7309	28.0398	27.4198	27.2839	27.3199	28.4471
ykuK	O34776	Uncharacterized protein YkuK	sp|O34776|YKUK_BACSU Uncharacterized protein YkuK OS=Bacillus subtilis (strain 168) OX=224308 GN=ykuK PE=4 SV=1	2	12.2	0.0015314	2.7089	-0.3156	-1.1346	-0.0521851	-0.00785001	0.297251	0.0338364	-0.829503	0.484823	2.12366	0.0433531	0.00515434	0.306621	0.0365356	0.865243	22.6283	22.1214	22.1351	21.9163	21.6253	22.3964	21.1572	21.4257	20.8981	22.4191	22.2539	21.32	22.0086	21.5389	22.289	21.2684	22.4218	22.2793	22.6283	22.1214	22.1351	21.9163	21.6253	22.3964	21.1572	21.4257	20.8981	22.4191
rplE	P12877	50S ribosomal protein L5	sp|P12877|RL5_BACSU Large ribosomal subunit protein uL5 OS=Bacillus subtilis (strain 168) OX=224308 GN=rplE PE=1 SV=1	13	72.6	0	160.83	-0.590528	-0.882361	-0.273695	-0.567567	-0.124758	-0.441591	-0.439552	1.64131	2.12295	0.46584	0.964386	0.203386	1.08251	0.878845	30.1263	30.257	29.8869	29.743	29.371	29.3845	28.9718	29.2195	29.4318	30.621	30.0444	29.9791	30.1211	30.0495	29.6528	29.7931	29.8674	29.2813	30.1263	30.257	29.8869	29.743	29.371	29.3845	28.9718	29.2195	29.4318	30.621
trpF	P20167	N-(5-phosphoribosyl)anthranilate isomerase	sp|P20167|TRPF_BACSU N-(5-phosphoribosyl)anthranilate isomerase OS=Bacillus subtilis (strain 168) OX=224308 GN=trpF PE=3 SV=3	5	30.7	0	15.137	-0.358194	-0.707518	0.351934	-0.120262	0.252947	-0.457181	-0.334309	1.4744	2.5444	0.619144	0.214331	0.478265	1.08924	2.03396	23.1971	23.3797	23.1178	22.755	22.8353	23.0297	22.6192	22.504	22.4487	23.3108	23.0007	22.6242	23.5907	23.0479	23.3529	22.954	22.8366	22.7842	23.1971	23.3797	23.1178	22.755	22.8353	23.0297	22.6192	22.504	22.4487	23.3108
fliK	P23451	Probable flagellar hook-length control protein	sp|P23451|FLIK_BACSU Probable flagellar hook-length control protein OS=Bacillus subtilis (strain 168) OX=224308 GN=fliK PE=3 SV=2	10	25.3	0	41.339	-1.57671	-4.71498	-0.316175	-0.588687	0.579292	-0.681241	-3.547	1.63383	3.20744	0.383005	1.20637	0.771955	0.691569	2.50593	23.0987	23.8064	22.853	22.1849	21.0588	21.7843	19.1409	NaN	NaN	22.5161	22.5896	22.9145	22.2679	21.8821	22.9217	22.207	21.7293	22.3179	23.0987	23.8064	22.853	22.1849	21.0588	21.7843	19.1409	17.9107	18.5616	22.5161
oppA	P24141;P26906	Oligopeptide-binding protein OppA	sp|P24141|OPPA_BACSU Oligopeptide-binding protein OppA OS=Bacillus subtilis (strain 168) OX=224308 GN=oppA PE=1 SV=1	14	27.9	0	121.27	-0.256556	-1.38332	-0.0544198	-0.178271	0.12173	-0.0804062	-1.08332	0.666312	2.42915	0.172927	1.00082	0.298571	0.292619	2.43371	26.2621	26.7652	26.5252	26.2213	26.3237	26.2379	25.0823	25.044	25.2763	26.2967	26.3793	26.5113	26.152	26.3833	26.4888	26.198	26.2178	26.2366	26.2621	26.7652	26.5252	26.2213	26.3237	26.2379	25.0823	25.044	25.2763	26.2967
katA	P26901	Vegetative catalase	sp|P26901|CATA_BACSU Vegetative catalase OS=Bacillus subtilis (strain 168) OX=224308 GN=katA PE=1 SV=5	25	49.9	0	323.31	-0.605195	-0.723362	-0.34904	-0.466546	-0.0354252	-0.29158	-0.292241	2.25479	2.49138	2.64779	3.88055	0.144676	1.45564	1.24107	28.554	28.8421	28.6973	28.1634	27.9519	28.1625	27.9286	27.8675	28.1272	28.7475	28.7648	28.6874	28.4284	28.4108	28.3134	28.2508	28.3058	28.2434	28.554	28.8421	28.6973	28.1634	27.9519	28.1625	27.9286	27.8675	28.1272	28.7475
tagC	P27622	Putative major teichoic acid biosynthesis protein C	sp|P27622|TAGC_BACSU Putative major teichoic acid biosynthesis protein C OS=Bacillus subtilis (strain 168) OX=224308 GN=tagC PE=4 SV=1	1	2.9	0.0044346	2.2593	-0.547802	-1.46449	-0.460594	-0.54108	0.298967	0.211759	-0.624444	0.791703	2.0966	0.577401	0.738596	0.370989	0.248807	1.23631	21.9034	22.3369	21.6654	21.8248	20.9718	21.4657	20.5683	20.6198	20.3241	21.7313	22.1031	21.1743	21.3585	21.5087	20.7598	21.2802	20.7614	21.3439	21.9034	22.3369	21.6654	21.8248	20.9718	21.4657	20.5683	20.6198	20.3241	21.7313
argJ	P36843	Arginine biosynthesis bifunctional protein ArgJ;Glutamate N-acetyltransferase;Amino-acid acetyltransferase;Arginine biosynthesis bifunctional protein ArgJ alpha chain;Arginine biosynthesis bifunctional protein ArgJ beta chain	sp|P36843|ARGJ_BACSU Arginine biosynthesis bifunctional protein ArgJ OS=Bacillus subtilis (strain 168) OX=224308 GN=argJ PE=3 SV=2	9	25.1	0	46.008	-0.624249	-1.11513	-0.21314	-0.496016	0.0184371	-0.392672	-0.600672	1.38303	2.41624	0.792264	1.33209	0.0427083	1.25965	1.59406	25.8244	26.1749	25.7259	25.3166	25.2939	25.2419	24.9973	24.8101	24.5724	25.9347	25.9111	25.8241	25.8571	25.6676	25.5057	25.3321	25.6283	25.2214	25.8244	26.1749	25.7259	25.3166	25.2939	25.2419	24.9973	24.8101	24.5724	25.9347
mrgA	P37960	Metalloregulation DNA-binding stress protein	sp|P37960|MRGA_BACSU Metalloregulation DNA-binding stress protein OS=Bacillus subtilis (strain 168) OX=224308 GN=mrgA PE=1 SV=2	3	26.8	0	62.911	-0.725927	-1.21559	-0.283255	-0.188879	-0.050293	-0.492965	-1.077	1.35244	2.15981	0.533869	0.261875	0.0653622	1.00312	1.7929	28.3542	27.823	28.3513	27.3271	27.2221	27.8016	26.764	27.2653	26.8526	28.1308	28.6128	27.9357	28.0496	27.8781	27.902	27.6272	28.2597	28.2259	28.3542	27.823	28.3513	27.3271	27.2221	27.8016	26.764	27.2653	26.8526	28.1308
ypoC	P39789	Uncharacterized protein YpoC	sp|P39789|YPOC_BACSU Uncharacterized protein YpoC OS=Bacillus subtilis (strain 168) OX=224308 GN=ypoC PE=1 SV=1	3	17.7	0	8.1738	-0.372445	-0.741688	-0.104336	-0.439726	-0.179201	-0.44731	-0.481164	1.91993	2.36103	0.214587	1.05658	1.07422	0.93375	1.21115	23.2964	23.3295	23.4984	22.9453	22.9924	23.0693	22.5541	22.8193	22.5258	23.6319	23.5221	23.508	23.79	23.328	23.2309	22.837	23.3399	23.1659	23.2964	23.3295	23.4984	22.9453	22.9924	23.0693	22.5541	22.8193	22.5258	23.6319
yphF	P39911	Uncharacterized protein YphF	sp|P39911|YPHF_BACSU Uncharacterized protein YphF OS=Bacillus subtilis (strain 168) OX=224308 GN=yphF PE=4 SV=2	3	13.1	0	7.4747	-1.77301	-4.0386	1.10455	-0.957134	0.883249	-1.99431	-2.19822	0.76652	1.64583	0.379419	0.252272	0.29832	0.84516	0.792873	22.0389	22.4269	22.1237	NaN	NaN	22.1301	NaN	NaN	NaN	22.5016	NaN	22.3006	22.5918	22.4025	22.2591	NaN	22.4233	NaN	22.0389	22.4269	22.1237	19.5303	19.6101	22.1301	18.3791	16.9251	19.1695	22.5016
cwlO	P40767	Peptidoglycan DL-endopeptidase CwlO	sp|P40767|CWLO_BACSU Peptidoglycan DL-endopeptidase CwlO OS=Bacillus subtilis (strain 168) OX=224308 GN=cwlO PE=1 SV=2	17	28.3	0	323.31	-1.21978	-1.54037	-0.453568	-0.367378	0.302803	-0.463406	-0.870193	1.70587	2.01729	1.2081	1.64961	0.461052	0.889224	1.60739	28.5605	29.1198	28.2784	27.6469	27.0502	27.6022	27.4015	27.0955	26.8406	28.4726	28.2057	28.372	27.9823	27.6244	28.0828	27.8836	28.0471	28.0175	28.5605	29.1198	28.2784	27.6469	27.0502	27.6022	27.4015	27.0955	26.8406	28.4726
yxiB	P42294	Uncharacterized protein YxiB	sp|P42294|YXIB_BACSU Protein YxiB OS=Bacillus subtilis (strain 168) OX=224308 GN=yxiB PE=4 SV=1	2	19	0	5.8882	0.180888	1.03537	-1.81072	0.330709	-0.227904	1.76371	0.476759	0.372399	2.31457	0.472817	0.329187	0.391921	0.46009	0.525199	23.4917	23.7286	23.6712	23.6688	23.5999	24.1654	24.908	24.4794	24.6102	24.0147	23.4314	24.1291	NaN	23.2604	23.7154	23.5035	24.5651	24.4987	23.4917	23.7286	23.6712	23.6688	23.5999	24.1654	24.908	24.4794	24.6102	24.0147
yxiF	P42298	Uncharacterized protein YxiF	sp|P42298|YXIF_BACSU Uncharacterized protein YxiF OS=Bacillus subtilis (strain 168) OX=224308 GN=yxiF PE=4 SV=1	4	14.7	0	9.9536	-0.658183	-0.932861	-0.4413	-0.965651	-0.33635	-0.553233	-0.30356	1.58164	2.09274	0.790639	1.23679	0.598751	1.28905	0.38862	27.3658	27.7686	27.3147	26.954	26.6873	26.8332	26.7233	26.3294	26.5978	28.0121	28.0285	27.4174	27.5069	27.5585	27.0688	27.2026	27.0751	26.2834	27.3658	27.7686	27.3147	26.954	26.6873	26.8332	26.7233	26.3294	26.5978	28.0121
bioK	P53555	L-Lysine--8-amino-7-oxononanoate transaminase	sp|P53555|BIOK_BACSU L-Lysine--8-amino-7-oxononanoate transaminase OS=Bacillus subtilis (strain 168) OX=224308 GN=bioK PE=1 SV=1	17	40.4	0	323.31	0.188777	0.592727	-0.11521	-0.135145	-0.203001	0.100985	0.524871	0.773371	3.08596	0.299384	0.366721	0.581091	0.350241	2.15132	29.0226	28.9994	29.1409	29.3594	29.0593	29.3105	29.6925	29.651	29.5975	29.2749	29.478	29.019	29.245	29.1838	28.9974	29.1175	29.2364	29.0126	29.0226	28.9994	29.1409	29.3594	29.0593	29.3105	29.6925	29.651	29.5975	29.2749
nprE	P68736	Bacillolysin	sp|P68736|NPRE_BACSU Bacillolysin OS=Bacillus subtilis (strain 168) OX=224308 GN=nprE PE=1 SV=1	2	4	0.0015015	2.4385	-1.40827	-1.9088	-0.185119	-0.41332	1.02495	-0.198208	-0.470537	1.3951	1.88125	0.459427	0.69428	1.13977	0.522184	0.762462	22.0883	22.5221	21.4318	20.7211	20.4541	20.6421	20.3888	20.0881	19.8388	21.1285	20.7957	21.0431	20.8489	20.5429	21.0201	20.1906	20.5609	20.9758	22.0883	22.5221	21.4318	20.7211	20.4541	20.6421	20.3888	20.0881	19.8388	21.1285
yitU	P70947	Putative phosphatase YitU	sp|P70947|YITU_BACSU 5-amino-6-(5-phospho-D-ribitylamino)uracil phosphatase YitU OS=Bacillus subtilis (strain 168) OX=224308 GN=yitU PE=1 SV=1	2	8.9	0.000777	2.8835	-1.00731	-1.53767	0.456369	0.468575	1.08592	-0.377759	-0.920322	1.51615	2.03113	1.53165	0.905364	1.43362	0.938319	1.66949	21.2942	21.6924	20.8712	20.1283	20.5768	20.1307	20.0003	19.5256	19.7188	20.1806	20.3198	20.0996	20.8599	20.6043	20.5048	20.7963	20.2899	20.9195	21.2942	21.6924	20.8712	20.1283	20.5768	20.1307	20.0003	19.5256	19.7188	20.1806
ydbN	P96609	Uncharacterized protein YdbN	sp|P96609|YDBN_BACSU Uncharacterized protein YdbN OS=Bacillus subtilis (strain 168) OX=224308 GN=ydbN PE=4 SV=1	3	44.1	0	13.328	3.15689	4.91901	2.02362	3.67166	0.0546087	1.18788	1.30196	1.91286	2.78335	1.77073	2.07756	0.0446828	1.06794	0.99956	22.5566	23.5648	23.6938	26.4918	26.3921	26.4019	27.9647	28.4986	28.1089	23.0786	22.9664	23.6064	24.9427	24.7952	25.9843	26.1905	26.6749	27.8009	22.5566	23.5648	23.6938	26.4918	26.3921	26.4019	27.9647	28.4986	28.1089	23.0786
mhqN	P96692	Putative NAD(P)H nitroreductase MhqN	sp|P96692|MHQN_BACSU Putative NAD(P)H nitroreductase MhqN OS=Bacillus subtilis (strain 168) OX=224308 GN=mhqN PE=1 SV=2	3	16.5	0	5.3624	-0.267218	-3.62397	0.0718142	-0.0307395	-0.0556374	-0.39467	-3.64887	0.602106	2.90486	0.412834	0.0605374	0.11199	1.79965	2.89874	23.2422	23.5462	22.963	22.8689	22.9634	23.1175	NaN	NaN	NaN	23.286	23.3225	23.3098	23.5022	23.2807	23.351	22.9976	23.2585	23.57	23.2422	23.5462	22.963	22.8689	22.9634	23.1175	19.1281	19.6184	20.133	23.286
ywsB	P96729	Cell wall-binding protein YwsB	sp|P96729|YWSB_BACSU Cell wall-binding protein YwsB OS=Bacillus subtilis (strain 168) OX=224308 GN=ywsB PE=1 SV=1	4	27	0	38.776	-0.100066	1.92495	-0.81282	0.119606	-0.0274321	0.685322	1.77791	0.148964	2.1218	1.24392	0.206721	0.0303027	1.93395	3.1395	26.7221	27.2772	26.5282	26.8982	26.7318	26.5973	28.6309	28.7664	28.9051	26.5317	26.8353	27.2427	26.1001	26.0474	26.0239	26.9348	27.023	27.0108	26.7221	27.2772	26.5282	26.8982	26.7318	26.5973	28.6309	28.7664	28.9051	26.5317
valS	Q05873	Valine--tRNA ligase	sp|Q05873|SYV_BACSU Valine--tRNA ligase OS=Bacillus subtilis (strain 168) OX=224308 GN=valS PE=1 SV=3	26	27.4	0	59.682	-0.45346	-0.700984	-0.031531	-0.261014	0.278226	-0.143703	-0.161744	0.972532	3.61648	0.0720132	0.613847	1.41844	0.267183	0.373636	24.2229	24.3245	24.1861	23.7182	24.1112	23.5437	23.6017	23.4783	23.5505	23.9559	24.0936	23.8493	23.7871	24.1997	23.8174	23.9725	23.7283	23.4149	24.2229	24.3245	24.1861	23.7182	24.1112	23.5437	23.6017	23.4783	23.5505	23.9559
srfAC	Q08787	Surfactin synthase subunit 3	sp|Q08787|SRFAC_BACSU Surfactin synthase subunit 3 OS=Bacillus subtilis (strain 168) OX=224308 GN=srfAC PE=1 SV=2	15	14.8	0	37.021	0.948477	1.42757	-0.485055	-0.466125	-0.337677	1.09585	1.55602	1.48533	1.92337	0.465765	0.374264	0.555475	1.04458	1.23178	22.8696	22.3781	23.1485	23.7117	24.0801	23.45	23.913	24.0782	24.6878	22.9273	23.3636	23.1185	21.9009	23.224	22.8292	23.4857	22.6432	21.8821	22.8696	22.3781	23.1485	23.7117	24.0801	23.45	23.913	24.0782	24.6878	22.9273
yydF	Q45596	Putative exported peptide YydF	sp|Q45596|YYDF_BACSU Putative exported peptide YydF OS=Bacillus subtilis (strain 168) OX=224308 GN=yydF PE=1 SV=1	4	55.1	0	8.0545	1.1377	2.04892	-0.219358	0.852801	-0.0565414	1.30052	1.13957	0.974115	1.71876	0.17877	0.880127	0.0418427	1.06751	1.15511	22.7814	21.3944	22.2477	23.2777	23.3037	23.2552	24.1208	24.6235	23.8259	22.144	21.8849	22.5642	21.8329	21.3564	22.7457	22.62	22.7491	23.7824	22.7814	21.3944	22.2477	23.2777	23.3037	23.2552	24.1208	24.6235	23.8259	22.144
yuzK	C0H3Q9	Uncharacterized protein YuzK	sp|C0H3Q9|YUZK_BACSU Uncharacterized protein YuzK OS=Bacillus subtilis (strain 168) OX=224308 GN=yuzK PE=4 SV=1	1	33.3	0	186.81	-0.189138	-0.0674966	0.536203	1.12595	0.778969	0.0536283	-0.414476	0.266597	0.0842744	0.855795	2.53038	1.19671	0.0646179	0.889316	27.7502	27.5611	26.9931	27.1087	27.0538	27.5745	27.6738	27.3277	27.1005	26.8061	26.5642	26.5972	27.5177	26.737	27.3214	27.8174	27.7736	27.7544	27.7502	27.5611	26.9931	27.1087	27.0538	27.5745	27.6738	27.3277	27.1005	26.8061
yvzF	C0H3R3	Uncharacterized protein YvzF	sp|C0H3R3|YVZF_BACSU Uncharacterized protein YvzF OS=Bacillus subtilis (strain 168) OX=224308 GN=yvzF PE=4 SV=1	3	42.6	0	14.279	-0.393045	0.11362	2.72367	2.68795	1.16467	-1.95205	-1.40966	0.0538159	0.0172025	0.706895	0.697766	0.212698	0.373098	0.342869	22.9596	NaN	23.6223	23.1304	23.4549	NaN	NaN	23.2157	23.5286	NaN	23.4077	NaN	23.1186	23.3823	23.3705	23.2814	23.2262	23.2567	22.9596	18.6124	23.6223	23.1304	23.4549	17.43	18.7909	23.2157	23.5286	19.4057
ybzH	C0H3S9	Uncharacterized HTH-type transcriptional regulator YbzH	sp|C0H3S9|YBZH_BACSU Uncharacterized HTH-type transcriptional regulator YbzH OS=Bacillus subtilis (strain 168) OX=224308 GN=ybzH PE=4 SV=1	2	16	0.0015106	2.5242	-0.0455252	-0.218252	0.156841	0.38965	0.670398	0.468032	0.0624962	0.0595508	0.417627	0.229168	0.495082	1.0572	0.765696	0.0701788	23.1043	23.4104	23.049	22.9084	22.9107	23.6081	23.25	23.0398	22.6192	22.62	22.0656	22.8669	22.8672	22.5246	22.6312	22.4352	23.2772	23.009	23.1043	23.4104	23.049	22.9084	22.9107	23.6081	23.25	23.0398	22.6192	22.62
mtlF	C0H3V2	Mannitol-specific phosphotransferase enzyme IIA component	sp|C0H3V2|PTMA_BACSU Mannitol-specific phosphotransferase enzyme IIA component OS=Bacillus subtilis (strain 168) OX=224308 GN=mtlF PE=1 SV=1	3	30.1	0	9.3826	0.574202	0.670994	0.623891	1.24065	0.540532	0.490843	-0.0291284	0.923351	0.947511	0.905223	1.74948	0.934388	0.670386	0.0276967	26.4472	26.7615	26.0503	26.7223	26.8634	27.3959	26.8987	27.5952	26.7781	25.5392	26.0034	26.0948	26.7005	25.9925	26.816	26.7609	27.0115	27.587	26.4472	26.7615	26.0503	26.7223	26.8634	27.3959	26.8987	27.5952	26.7781	25.5392
yczO	C0H3V3	Uncharacterized protein YczO	sp|C0H3V3|YCZO_BACSU Uncharacterized protein YczO OS=Bacillus subtilis (strain 168) OX=224308 GN=yczO PE=4 SV=1	3	46.3	0	323.31	0.0247587	0.297678	-0.354451	0.327571	0.186892	0.566102	0.156999	0.0343468	0.608185	0.631618	0.32013	0.298682	1.09511	0.146861	29.0766	29.1989	29.672	29.2527	29.1141	29.6551	29.5062	29.8285	29.5059	28.9776	28.9263	29.483	28.6826	28.5193	29.1217	28.8452	29.4238	30.1006	29.0766	29.1989	29.672	29.2527	29.1141	29.6551	29.5062	29.8285	29.5059	28.9776
yyzM	C0H3V8	Uncharacterized protein YyzM	sp|C0H3V8|YYZM_BACSU Uncharacterized protein YyzM OS=Bacillus subtilis (strain 168) OX=224308 GN=yyzM PE=4 SV=1	3	50	0	5.0846	-0.0295906	-0.143993	0.175535	-0.22536	-0.0744133	-0.279538	0.00695356	0.0210833	0.111214	0.547352	0.508984	0.0561457	0.672105	0.010467	21.9662	23.2567	21.9939	22.1511	22.6601	22.3169	22.1193	22.553	22.1125	22.6521	22.3549	22.4331	22.7042	22.4466	22.8159	22.5145	22.2958	21.9537	21.9662	23.2567	21.9939	22.1511	22.6601	22.3169	22.1193	22.553	22.1125	22.6521
yezG	C0H3X4	Probable antitoxin YezG	sp|C0H3X4|YEZG_BACSU Immunity protein YezG OS=Bacillus subtilis (strain 168) OX=224308 GN=yezG PE=1 SV=1	5	38.4	0	92.102	-0.175559	-0.231151	0.440969	0.466297	-0.0903861	-0.706914	-0.787834	0.228942	0.391535	1.37371	1.40264	0.13033	1.21366	3.18427	24.8267	24.4281	24.0637	24.0228	24.0996	24.6694	24.32	24.1879	24.1171	24.3682	24.7569	24.4646	25.0578	24.8297	25.025	24.986	24.9051	25.0974	24.8267	24.4281	24.0637	24.0228	24.0996	24.6694	24.32	24.1879	24.1171	24.3682
yjzH	C0H3Z2	Uncharacterized protein YjzH	sp|C0H3Z2|YJZH_BACSU Uncharacterized protein YjzH OS=Bacillus subtilis (strain 168) OX=224308 GN=yjzH PE=4 SV=1	2	29.7	0	22.492	0.777541	1.07082	-0.145885	0.0638841	-0.468924	0.454503	0.538008	0.619728	0.848458	0.235535	0.272802	0.372117	0.765552	1.33999	25.4178	23.9286	25.2474	25.6862	25.5987	25.6414	25.9536	26.1666	25.686	25.4049	25.1845	25.4112	25.619	24.91	25.0339	25.4229	25.4791	25.2902	25.4178	23.9286	25.2474	25.6862	25.5987	25.6414	25.9536	26.1666	25.686	25.4049
ykzM	C0H3Z7	Uncharacterized protein YkzM	sp|C0H3Z7|YKZM_BACSU Uncharacterized protein YkzM OS=Bacillus subtilis (strain 168) OX=224308 GN=ykzM PE=4 SV=1	2	33.3	0	10.995	1.03521	0.132381	-0.0535285	-0.119267	0.595162	1.6839	0.846811	0.51857	0.0540244	0.0387631	0.190498	0.286887	1.29924	0.981823	22.0498	19.4777	21.1608	22.0906	21.8097	21.8936	20.9565	21.6182	20.5107	20.6921	20.1592	20.0515	20.996	19.5716	20.1746	19.9225	20.2968	20.3256	22.0498	19.4777	21.1608	22.0906	21.8097	21.8936	20.9565	21.6182	20.5107	20.6921
ykzS	C0H405	Uncharacterized protein YkzS	sp|C0H405|YKZS_BACSU Uncharacterized protein YkzS OS=Bacillus subtilis (strain 168) OX=224308 GN=ykzS PE=4 SV=1	2	23.4	0.0015152	2.5679	-0.0118141	-1.24931	0.281481	-1.0706	-0.0517953	-0.345091	-0.230503	0.035073	0.226303	0.293809	0.232159	0.0528123	0.6077	0.0299427	24.3022	24.2369	24.2508	24.3729	24.0396	24.342	24.7055	25.2838	NaN	23.71	24.784	24.4514	24.3964	24.3687	25.0247	24.5038	NaN	25.2625	24.3022	24.2369	24.2508	24.3729	24.0396	24.342	24.7055	25.2838	19.0527	23.71
yoyH;yjzI	C0H437;C0H3Z3	Uncharacterized protein YoyH;Uncharacterized protein YjzI	sp|C0H437|YOYH_BACSU Uncharacterized protein YoyH OS=Bacillus subtilis (strain 168) OX=224308 GN=yoyH PE=4 SV=1;sp|C0H3Z3|YJZI_BACSU Uncharacterized protein YjzI OS=Bacillus subtilis (strain 168) OX=224308 GN=yjzI PE=4 SV=1	2	42.4	0	31.907	-0.088644	-0.110803	-0.209305	-0.231575	0.0871512	0.207813	0.207923	0.102374	0.140265	0.352321	0.467143	0.0969156	0.377966	0.650147	26.4687	27.3767	27.0478	27.0452	26.5709	27.0111	26.6812	26.91	26.9695	26.9486	26.5421	27.141	26.8668	26.3242	26.8127	26.4336	26.8187	26.6846	26.4687	27.3767	27.0478	27.0452	26.5709	27.0111	26.6812	26.91	26.9695	26.9486
ypzJ	C0H447	Uncharacterized protein YpzJ	sp|C0H447|YPZJ_BACSU Uncharacterized protein YpzJ OS=Bacillus subtilis (strain 168) OX=224308 GN=ypzJ PE=4 SV=1	4	52.9	0	11.371	-0.249577	0.0557938	-0.403529	-0.0389977	0.163481	0.317433	0.258272	0.551419	0.0906902	2.0759	0.0990277	0.368607	1.06551	0.601893	25.849	26.4113	26.0873	25.8878	25.6682	26.0428	26.4284	26.1644	25.9222	25.9127	26.0737	25.8707	25.5623	25.4738	25.6105	25.8016	26.1596	25.7789	25.849	26.4113	26.0873	25.8878	25.6682	26.0428	26.4284	26.1644	25.9222	25.9127
yoaE	C0SP82	Probable oxidoreductase YoaE	sp|C0SP82|YOAE_BACSU Probable oxidoreductase YoaE OS=Bacillus subtilis (strain 168) OX=224308 GN=yoaE PE=3 SV=1	9	16	0	22.069	0.306705	0.257304	-0.50873	-0.260838	-0.321229	0.494205	0.196912	0.559588	0.561568	0.545189	0.226861	0.503658	0.547347	0.177098	22.4882	22.2326	22.0511	22.9436	22.4806	22.2678	22.742	22.213	22.5888	22.3924	23.0456	22.2977	21.4152	22.479	22.3152	22.9421	22.3661	21.6449	22.4882	22.2326	22.0511	22.9436	22.4806	22.2678	22.742	22.213	22.5888	22.3924
yukE	C0SP85	Uncharacterized protein YukE	sp|C0SP85|YUKE_BACSU Protein YukE OS=Bacillus subtilis (strain 168) OX=224308 GN=yukE PE=1 SV=1	2	22.7	0	120.75	0.235098	0.415121	1.17878	1.65485	0.420029	-0.52365	-0.819698	0.275687	0.662092	1.75141	2.29323	0.571438	0.749405	1.65711	25.8985	25.4506	25.0721	26.114	25.2667	25.7458	25.771	25.818	26.0775	24.987	24.7052	25.4688	26.1669	25.9177	26.6129	27.0396	26.4819	26.6041	25.8985	25.4506	25.0721	26.114	25.2667	25.7458	25.771	25.818	26.0775	24.987
sftA	C0SP86	DNA translocase SftA	sp|C0SP86|SFTA_BACSU DNA translocase SftA OS=Bacillus subtilis (strain 168) OX=224308 GN=sftA PE=1 SV=1	1	1.2	0.0022489	2.3903	-0.483195	-0.826843	0.176038	0.420484	0.871166	0.211933	-0.37616	0.705224	0.601981	0.33602	0.817083	1.18301	0.420352	0.257337	21.7503	22.4354	21.592	21.329	21.4331	21.566	21.6907	21.5387	20.0678	21.2254	21.0024	20.9365	21.4797	20.8627	21.3499	21.1513	21.4466	21.8277	21.7503	22.4354	21.592	21.329	21.4331	21.566	21.6907	21.5387	20.0678	21.2254
accD	C0SP93	Acetyl-coenzyme A carboxylase carboxyl transferase subunit beta	sp|C0SP93|ACCD_BACSU Acetyl-coenzyme A carboxylase carboxyl transferase subunit beta OS=Bacillus subtilis (strain 168) OX=224308 GN=accD PE=1 SV=1	9	32.1	0	37.187	-0.207811	-0.394442	-0.00930786	-0.0702248	0.208358	0.00985527	-0.115859	0.79937	1.28214	0.0306704	0.146403	0.737143	0.0460912	0.24294	25.9732	26.2814	25.998	25.8891	25.9417	25.7984	25.8993	25.5869	25.583	26.0093	25.893	25.7252	25.8079	25.9852	25.8064	25.8829	26.0248	25.5091	25.9732	26.2814	25.998	25.8891	25.9417	25.7984	25.8993	25.5869	25.583	26.0093
yhfQ	C0SP94	Putative ABC transporter substrate-binding lipoprotein YhfQ	sp|C0SP94|YHFQ_BACSU Putative ABC transporter substrate-binding lipoprotein YhfQ OS=Bacillus subtilis (strain 168) OX=224308 GN=yhfQ PE=1 SV=1	6	20.4	0	25.099	-0.0163854	-0.232438	0.056015	0.141136	0.0468127	-0.0255877	-0.326761	0.0260142	0.746322	0.18544	1.33628	0.142165	0.0419072	1.37923	23.2318	23.571	23.5711	23.2839	23.7923	23.2486	23.0983	23.1966	23.3818	23.4458	23.3793	23.4085	23.3741	23.679	23.3485	23.5446	23.6217	23.4907	23.2318	23.571	23.5711	23.2839	23.7923	23.2486	23.0983	23.1966	23.3818	23.4458
yciB	C0SP99	Putative L,D-transpeptidase YciB	sp|C0SP99|YCIB_BACSU Putative L,D-transpeptidase YciB OS=Bacillus subtilis (strain 168) OX=224308 GN=yciB PE=2 SV=1	5	29.9	0	11.75	-0.333116	0.00202815	-0.296563	-0.294301	-0.157398	-0.193951	0.138931	1.35477	0.0032178	1.23057	0.52325	0.656056	0.775936	0.189611	24.8992	24.8941	24.6334	24.606	24.3617	24.4596	25.1729	24.6458	24.6141	25.083	24.8906	24.9252	24.847	24.5652	24.597	24.9107	24.8586	24.2466	24.8992	24.8941	24.6334	24.606	24.3617	24.4596	25.1729	24.6458	24.6141	25.083
ytcI	C0SPB0	Uncharacterized acyl--CoA ligase YtcI	sp|C0SPB0|YTCI_BACSU Uncharacterized acyl--CoA ligase YtcI OS=Bacillus subtilis (strain 168) OX=224308 GN=ytcI PE=3 SV=1	5	9.1	0	4.7628	0.157637	0.239236	-0.128968	-0.469179	-0.706128	-0.419523	0.00228628	0.131712	0.208639	0.136048	0.60683	0.695229	0.487639	0.00211076	22.7774	21.9263	23.2457	22.6963	23.1704	22.5557	22.9815	22.5205	23.1651	23.2363	23.6175	23.214	22.803	23.8349	23.0431	23.4706	22.5493	22.6404	22.7774	21.9263	23.2457	22.6963	23.1704	22.5557	22.9815	22.5205	23.1651	23.2363
yukJ	C0SPB1	Uncharacterized protein YukJ	sp|C0SPB1|YUKJ_BACSU Uncharacterized protein YukJ OS=Bacillus subtilis (strain 168) OX=224308 GN=yukJ PE=4 SV=1	8	28.9	0	70.972	-0.334139	0.0104879	-0.143915	0.156968	0.402489	0.212266	0.256009	0.52332	0.0133043	0.512256	0.495366	0.656863	0.511435	0.736503	27.2776	27.4475	26.6849	27.0468	26.5442	26.8167	27.3137	27.175	26.9527	26.7264	26.8212	26.655	26.6737	26.3813	26.7158	26.6576	27.0483	26.9675	27.2776	27.4475	26.6849	27.0468	26.5442	26.8167	27.3137	27.175	26.9527	26.7264
yvaV	C0SPB8	Putative HTH-type transcriptional regulator YvaV	sp|C0SPB8|YVAV_BACSU Putative HTH-type transcriptional regulator YvaV OS=Bacillus subtilis (strain 168) OX=224308 GN=yvaV PE=3 SV=1	4	28.8	0	25.379	1.17171	1.10158	-0.0735645	-0.105633	-1.53868	-0.293402	-0.331467	0.316131	0.295574	0.11195	0.181254	0.422026	0.762169	1.02496	24.58	NaN	24.3907	24.2371	24.237	24.3865	24.2116	24.3949	24.0438	24.6092	24.3545	24.9977	24.5922	24.3219	24.8267	24.329	24.701	24.6146	24.58	20.3747	24.3907	24.2371	24.237	24.3865	24.2116	24.3949	24.0438	24.6092
ywrC	O05217	Uncharacterized HTH-type transcriptional regulator YwrC	sp|O05217|YWRC_BACSU Uncharacterized HTH-type transcriptional regulator YwrC OS=Bacillus subtilis (strain 168) OX=224308 GN=ywrC PE=4 SV=1	4	31.6	0	8.7472	-0.265522	-0.263966	-0.108243	-0.375276	-0.315259	-0.472539	-0.203949	0.3246	0.330029	0.193585	0.736491	0.393695	0.993166	0.401369	23.2608	22.7764	23.7369	23.3109	22.9774	22.6892	22.8344	22.8288	23.3189	23.7059	23.802	23.2119	23.4878	23.6322	23.2751	23.4558	23.165	22.9732	23.2608	22.7764	23.7369	23.3109	22.9774	22.6892	22.8344	22.8288	23.3189	23.7059
yugG	O05236	Uncharacterized HTH-type transcriptional regulator YugG	sp|O05236|YUGG_BACSU Uncharacterized HTH-type transcriptional regulator YugG OS=Bacillus subtilis (strain 168) OX=224308 GN=yugG PE=4 SV=2	9	45.2	0	106.24	-0.607623	-0.748835	-0.176498	-0.575371	-0.0268593	-0.457984	-0.200323	0.986635	1.16207	0.407911	1.40608	0.0333315	1.35221	0.550939	28.8708	29.3778	28.5905	28.3724	28.1552	28.4885	28.3679	28.1218	28.1027	29.1152	29.1066	28.6978	28.9663	28.8612	28.5626	28.3777	28.6352	28.1806	28.8708	29.3778	28.5905	28.3724	28.1552	28.4885	28.3679	28.1218	28.1027	29.1152
yugJ	O05239	Probable NADH-dependent butanol dehydrogenase 1	sp|O05239|YUGJ_BACSU Probable NADH-dependent butanol dehydrogenase 1 OS=Bacillus subtilis (strain 168) OX=224308 GN=yugJ PE=3 SV=1	10	28.7	0	46.788	-0.138618	-0.0903238	-0.017065	-0.105432	-0.264403	-0.385956	-0.249295	0.160866	0.171633	0.0225136	0.248139	0.550951	0.481163	0.770271	23.5041	23.234	23.8019	23.1643	23.9162	23.0437	23.425	23.2335	23.6107	23.5254	23.9758	23.8321	23.409	24.1417	23.7314	23.8754	23.5743	23.5673	23.5041	23.234	23.8019	23.1643	23.9162	23.0437	23.425	23.2335	23.6107	23.5254
yugK	O05240	Probable NADH-dependent butanol dehydrogenase 2	sp|O05240|YUGK_BACSU Probable NADH-dependent butanol dehydrogenase 2 OS=Bacillus subtilis (strain 168) OX=224308 GN=yugK PE=3 SV=1	3	8.7	0	3.2744	0.0432911	0.033748	-0.996295	0.180777	0.0126508	1.05224	-0.134378	0.0293351	0.016569	0.388511	0.155329	0.00846757	0.411388	0.0737989	24.2195	25.6506	24.3102	24.8811	24.5891	24.8399	25.6442	23.9423	24.6951	24.6718	24.7729	24.6976	21.7984	24.5906	24.7644	24.5507	25.7019	24.4321	24.2195	25.6506	24.3102	24.8811	24.5891	24.8399	25.6442	23.9423	24.6951	24.6718
yugU	O05243	UPF0047 protein YugU	sp|O05243|YUGU_BACSU UPF0047 protein YugU OS=Bacillus subtilis (strain 168) OX=224308 GN=yugU PE=3 SV=2	4	29.5	0	25.107	0.305102	0.871557	0.0262095	0.452826	-0.13911	0.139783	0.279621	0.580347	1.66637	0.092683	1.21404	0.493715	0.254148	0.560597	24.5358	24.2576	24.4067	24.6778	24.3741	25.0634	25.0962	25.105	25.6136	24.5397	24.6991	24.3786	24.515	24.6076	24.5735	24.7164	25.1142	25.1452	24.5358	24.2576	24.4067	24.6778	24.3741	25.0634	25.0962	25.105	25.6136	24.5397
malR	O05251	Transcriptional regulatory protein MalR	sp|O05251|MALR_BACSU Transcriptional regulatory protein MalR OS=Bacillus subtilis (strain 168) OX=224308 GN=malR PE=3 SV=1	4	16.6	0	5.2355	1.19163	0.878002	-0.96932	-0.746688	-1.26784	0.893112	0.356851	0.428004	0.309226	0.355013	0.591966	0.448431	0.336398	0.936763	NaN	21.0716	21.9185	21.2948	22.1147	21.5971	21.499	21.5002	21.0665	21.4987	22.6654	21.0712	NaN	22.1335	21.3222	21.0704	20.8459	21.0788	18.4416	21.0716	21.9185	21.2948	22.1147	21.5971	21.499	21.5002	21.0665	21.4987
yumC	O05268	Ferredoxin--NADP reductase 2	sp|O05268|FENR2_BACSU Ferredoxin--NADP reductase 2 OS=Bacillus subtilis (strain 168) OX=224308 GN=yumC PE=1 SV=2	12	41.6	0	237.58	-0.339522	-0.155118	-0.297618	-0.527581	-0.291313	-0.333217	0.0811494	0.714978	0.40245	0.563864	0.92302	0.662185	0.60499	0.124743	25.5829	25.6611	26.0169	25.4043	25.7103	25.1277	25.6843	25.4208	25.6905	26.0169	26.3132	25.8047	25.6321	26.1009	25.509	25.926	25.4132	25.2129	25.5829	25.6611	26.0169	25.4043	25.7103	25.1277	25.6843	25.4208	25.6905	26.0169
guaC	O05269	GMP reductase	sp|O05269|GUAC_BACSU GMP reductase OS=Bacillus subtilis (strain 168) OX=224308 GN=guaC PE=2 SV=2	2	7.7	0	8.1494	-0.648142	-1.03214	-0.080314	-0.199305	0.281959	-0.285869	-0.550873	0.85759	1.31783	0.165965	0.440392	0.346377	0.709764	1.18882	21.5544	22.3857	21.4971	21.1805	21.4191	20.8933	21.0932	20.7488	20.4988	21.2758	21.8168	21.4988	21.3197	21.609	21.4217	21.3835	21.1212	21.4887	21.5544	22.3857	21.4971	21.1805	21.4191	20.8933	21.0932	20.7488	20.4988	21.2758
ruvA	O05392	Holliday junction ATP-dependent DNA helicase RuvA	sp|O05392|RUVA_BACSU Holliday junction branch migration complex subunit RuvA OS=Bacillus subtilis (strain 168) OX=224308 GN=ruvA PE=3 SV=2	3	16.9	0	10.912	-0.48532	-0.664576	-0.366606	-0.745228	-0.382996	-0.501709	-0.302343	1.2744	1.66845	0.59767	1.47212	0.760524	0.929937	0.89301	23.6476	23.3097	23.7671	23.2926	23.0581	22.9176	22.781	22.8917	23.0579	24.0907	24.185	23.5976	23.78	23.811	23.1825	23.3109	23.3667	22.96	23.6476	23.3097	23.7671	23.2926	23.0581	22.9176	22.781	22.8917	23.0579	24.0907
mccB	O05394	Cystathionine gamma-lyase	sp|O05394|MCCB_BACSU Cystathionine gamma-lyase OS=Bacillus subtilis (strain 168) OX=224308 GN=mccB PE=1 SV=1	5	15.3	0	12.076	0.015934	-0.0745856	-0.297948	-0.631353	-0.649956	-0.336074	-0.0931886	0.044488	0.204961	0.677925	1.56715	1.72287	0.822742	0.199456	22.7711	23.0135	22.875	23.0543	22.9369	22.7162	23.0082	22.5978	22.8299	23.7644	23.5183	23.3268	23.2357	23.5045	22.9755	23.1446	22.8926	22.6782	22.7711	23.0135	22.875	23.0543	22.9369	22.7162	23.0082	22.5978	22.8299	23.7644
yrhD	O05396	Uncharacterized protein YrhD	sp|O05396|YRHD_BACSU Uncharacterized protein YrhD OS=Bacillus subtilis (strain 168) OX=224308 GN=yrhD PE=4 SV=1	5	25	0	6.4396	0.219216	-0.0245228	0.294156	0.413445	0.0859172	0.0109774	-0.352051	0.448069	0.0574854	0.668532	0.542272	0.238064	0.0152031	0.458033	23.1669	22.8491	22.7943	23.1132	22.8834	23.4715	23.082	22.8792	22.7756	22.8761	22.7031	22.9734	23.2343	22.8214	23.3794	22.704	23.4196	23.6694	23.1669	22.8491	22.7943	23.1132	22.8834	23.4715	23.082	22.8792	22.7756	22.8761
yrhF	O05398	Uncharacterized protein YrhF	sp|O05398|YRHF_BACSU Uncharacterized protein YrhF OS=Bacillus subtilis (strain 168) OX=224308 GN=yrhF PE=4 SV=1	3	25.4	0	3.8963	-0.292011	-2.13082	-0.32192	-2.40793	-0.0955836	-0.0656751	0.181531	0.869181	0.717442	0.332554	0.94265	0.149762	0.0625088	0.0430362	22.6475	22.6313	22.914	22.5876	22.5339	22.1953	NaN	22.7942	NaN	23.0204	23.0543	22.4048	23.0988	21.9582	22.4567	NaN	NaN	22.2376	22.6475	22.6313	22.914	22.5876	22.5339	22.1953	19.6517	22.7942	19.3544	23.0204
yrpE	O05410	Probable metal-binding protein YrpE	sp|O05410|YRPE_BACSU Probable metal-binding protein YrpE OS=Bacillus subtilis (strain 168) OX=224308 GN=yrpE PE=3 SV=1	9	33.5	0	78.132	-0.221754	-0.474991	-0.0970224	-0.159661	-0.0593808	-0.184113	-0.374711	0.529051	1.69116	0.15242	0.293036	0.103582	0.350365	1.0959	26.3392	26.6424	26.5951	26.185	26.1202	26.6063	25.9883	26.0136	26.1497	26.9175	26.5322	26.3051	26.7832	26.4284	26.2521	26.2691	26.6726	26.3341	26.3392	26.6424	26.5951	26.185	26.1202	26.6063	25.9883	26.0136	26.1497	26.9175
yrpD	O05411	Uncharacterized protein YrpD	sp|O05411|YRPD_BACSU Uncharacterized protein YrpD OS=Bacillus subtilis (strain 168) OX=224308 GN=yrpD PE=4 SV=1	10	54.5	0	224.17	-0.381631	0.0267696	-0.570248	-0.271454	-0.237836	-0.0492191	0.0603886	0.340983	0.0207531	1.75372	0.573657	0.211543	0.0801706	0.10511	26.7074	27.8715	26.6498	26.9696	26.3004	26.8138	27.0304	26.9764	27.3022	27.2588	27.1863	27.4971	26.715	26.8077	26.7087	27.3723	26.767	26.9886	26.7074	27.8715	26.6498	26.9696	26.3004	26.8138	27.0304	26.9764	27.3022	27.2588
yrpB	O05413	Probable nitronate monooxygenase	sp|O05413|NMO_BACSU Probable nitronate monooxygenase OS=Bacillus subtilis (strain 168) OX=224308 GN=yrpB PE=3 SV=1	1	2.9	0.004415	2.2337	-2.55513	-0.752486	-1.95454	-1.74229	0.39178	-0.20881	1.38159	1.90317	1.56529	0.644575	0.627161	0.843876	0.0579289	0.499019	21.3285	21.7685	21.5643	NaN	NaN	NaN	20.9619	20.4611	20.9807	20.8923	21.4737	21.1198	NaN	21.1638	NaN	21.0722	NaN	NaN	21.3285	21.7685	21.5643	18.6191	18.6471	19.7296	20.9619	20.4611	20.9807	20.8923
ydhI	O05501	Uncharacterized protein YdhI	sp|O05501|YDHI_BACSU Uncharacterized protein YdhI OS=Bacillus subtilis (strain 168) OX=224308 GN=ydhI PE=4 SV=1	3	22.5	0	3.8744	0.252985	0.036974	0.152909	-0.0451476	-0.268813	-0.168737	-0.186691	0.265642	0.0354459	0.268673	0.0892632	0.290011	0.280152	0.671246	21.5412	NaN	21.1631	21.0258	21.2516	21.6109	21.0488	20.9682	21.2233	21.4232	21.494	21.0186	21.7008	21.1292	21.5645	21.1573	21.4648	21.1783	21.5412	20.4251	21.1631	21.0258	21.2516	21.6109	21.0488	20.9682	21.2233	21.4232
ydhK	O05503	Uncharacterized protein YdhK	sp|O05503|YDHK_BACSU Uncharacterized protein YdhK OS=Bacillus subtilis (strain 168) OX=224308 GN=ydhK PE=1 SV=1	5	31.2	0	19.672	0.546687	0.686138	-0.0575835	0.497706	-0.0605062	0.543765	0.127925	0.728537	1.08287	0.0755777	0.82059	0.0712953	0.767236	0.237171	24.0968	23.4606	24.1235	24.6105	23.9235	24.7871	24.5029	24.6187	24.6177	23.8009	23.7046	24.357	23.8525	23.6202	24.217	24.1429	24.4041	24.8086	24.0968	23.4606	24.1235	24.6105	23.9235	24.7871	24.5029	24.6187	24.6177	23.8009
tsaE	O05515	tRNA threonylcarbamoyladenosine biosynthesis protein TsaE	sp|O05515|TSAE_BACSU tRNA threonylcarbamoyladenosine biosynthesis protein TsaE OS=Bacillus subtilis (strain 168) OX=224308 GN=tsaE PE=1 SV=1	5	36.1	0	17.847	-0.0539341	-0.141153	-0.0445379	-0.0958144	-0.036431	-0.0458272	-0.0817693	0.142274	0.616041	0.0955146	0.207582	0.0786103	0.115063	0.260002	24.3247	24.246	24.5347	24.2026	24.206	24.5351	24.2387	24.2083	24.2351	24.6775	24.2818	24.2555	24.4849	24.178	24.4183	24.0896	24.4752	24.3626	24.3247	24.246	24.5347	24.2026	24.206	24.5351	24.2387	24.2083	24.2351	24.6775
moaC	O05520	Cyclic pyranopterin monophosphate synthase accessory protein	sp|O05520|MOAC_BACSU Cyclic pyranopterin monophosphate synthase OS=Bacillus subtilis (strain 168) OX=224308 GN=moaC PE=3 SV=1	1	7.1	0.0058182	2.047	0.0835953	-0.376481	0.00231552	-0.35156	-0.43996	-0.35868	-0.464881	0.16256	0.774736	0.00564263	1.27959	0.927109	1.24001	1.38478	20.5358	NaN	20.8029	20.5825	20.5867	20.6022	20.0797	19.9488	20.3628	20.8274	21.1443	20.8688	20.8001	21.1125	20.9349	20.4704	20.7355	20.58	20.5358	20.182	20.8029	20.5825	20.5867	20.6022	20.0797	19.9488	20.3628	20.8274
rex	O05521	Redox-sensing transcriptional repressor Rex	sp|O05521|REX_BACSU Redox-sensing transcriptional repressor Rex OS=Bacillus subtilis (strain 168) OX=224308 GN=rex PE=1 SV=1	3	11.6	0.0085167	1.837	0.0297483	0.372075	0.0698668	0.123076	-0.327178	-0.367297	-0.078179	0.0599469	0.790988	0.140692	0.256566	0.93429	0.878418	0.125779	23.6307	23.607	23.8853	23.7011	23.5071	24.004	24.085	24.3872	23.7671	24.2918	23.9459	23.8668	24.3489	23.9077	24.0576	23.8815	24.322	24.2703	23.6307	23.607	23.8853	23.7011	23.5071	24.004	24.085	24.3872	23.7671	24.2918
yraA	O06006	Putative cysteine protease YraA	sp|O06006|YRAA_BACSU Putative cysteine protease YraA OS=Bacillus subtilis (strain 168) OX=224308 GN=yraA PE=2 SV=2	7	42.6	0	272.47	-0.180621	0.10566	-0.147923	0.0345325	0.369883	0.337186	0.441011	0.383165	0.214912	0.23507	0.0479852	0.892937	0.580903	0.77308	31.1399	31.5532	31.0523	31.1166	30.8356	31.2513	31.4945	31.4296	31.1383	30.9261	30.6791	31.0306	30.8444	30.3137	31.0339	30.4854	31.0632	31.1908	31.1399	31.5532	31.0523	31.1166	30.8356	31.2513	31.4945	31.4296	31.1383	30.9261
yfmP	O06474	HTH-type transcriptional regulator YfmP	sp|O06474|YFMP_BACSU HTH-type transcriptional regulator YfmP OS=Bacillus subtilis (strain 168) OX=224308 GN=yfmP PE=2 SV=1	2	15.7	0	8.0677	0.46747	0.332427	-0.128817	0.0426598	-0.33766	0.258627	-0.0478929	0.463939	0.323557	0.373548	0.0851984	0.326547	0.895345	0.109585	24.655	23.4608	24.5402	24.8315	24.5478	24.6791	24.6224	24.5504	24.4804	24.7323	24.3867	24.55	24.5365	24.2187	24.5274	24.3655	24.8647	24.5667	24.655	23.4608	24.5402	24.8315	24.5478	24.6791	24.6224	24.5504	24.4804	24.7323
yfmR	O06476	Uncharacterized ABC transporter ATP-binding protein YfmR	sp|O06476|YFMR_BACSU Uncharacterized ABC transporter ATP-binding protein YfmR OS=Bacillus subtilis (strain 168) OX=224308 GN=yfmR PE=3 SV=1	3	4.8	0.00078927	3.0818	-0.63123	-2.2016	-1.55735	-0.672496	-0.851065	0.0750504	-2.38017	0.178799	0.759855	0.562479	0.224718	0.279908	0.0191561	0.84822	21.5715	22.4795	NaN	NaN	NaN	21.8401	NaN	NaN	NaN	21.1452	22.4373	21.8659	NaN	22.3609	NaN	22.61	21.7085	NaN	21.5715	22.4795	18.8442	19.7231	19.4384	21.8401	19.1923	18.1337	18.9644	21.1452
yfmS	O06477	Putative sensory transducer protein YfmS	sp|O06477|YFMS_BACSU Putative sensory transducer protein YfmS OS=Bacillus subtilis (strain 168) OX=224308 GN=yfmS PE=2 SV=1	9	31.1	0	75.037	0.103204	-0.035017	0.537996	0.635594	0.118195	-0.316597	-0.552416	0.120483	0.0531149	1.03547	1.18291	0.16392	0.469179	1.25376	26.1189	25.6313	25.479	25.3999	25.8975	26.2414	25.6039	25.934	25.5863	25.3931	25.4784	26.0032	26.4432	25.9765	26.0688	25.9532	26.5036	26.3246	26.1189	25.6313	25.479	25.3999	25.8975	26.2414	25.6039	25.934	25.5863	25.3931
yfmT	O06478	Putative aldehyde dehydrogenase YfmT	sp|O06478|ALDH5_BACSU Benzaldehyde dehydrogenase YfmT OS=Bacillus subtilis (strain 168) OX=224308 GN=yfmT PE=1 SV=1	17	32.2	0	84.774	-0.256809	-0.308826	-0.177837	-0.297298	-0.157416	-0.236388	-0.168944	0.260653	0.466162	0.236059	0.688751	0.204269	0.237655	0.519346	24.4464	25.0627	25.2821	24.6203	25.2196	24.1808	24.6452	24.5163	24.7031	24.8015	25.3182	25.1436	24.4791	25.3396	24.9111	25.0227	24.7395	24.6093	24.4464	25.0627	25.2821	24.6203	25.2196	24.1808	24.6452	24.5163	24.7031	24.8015
gatA	O06491	Glutamyl-tRNA(Gln) amidotransferase subunit A	sp|O06491|GATA_BACSU Glutamyl-tRNA(Gln) amidotransferase subunit A OS=Bacillus subtilis (strain 168) OX=224308 GN=gatA PE=1 SV=3	14	33.8	0	104.07	-0.265002	-0.606824	-0.115042	-0.248158	0.128581	-0.0213782	-0.230085	0.725085	1.7992	0.716444	1.3174	0.533067	0.049559	2.97725	25.0974	25.3076	25.3841	24.9055	25.2664	24.8222	24.6629	24.621	24.6847	25.0579	25.2519	25.0936	24.9425	25.0584	25.0574	24.9101	24.8702	24.8786	25.0974	25.3076	25.3841	24.9055	25.2664	24.8222	24.6629	24.621	24.6847	25.0579
gatC	O06492	Glutamyl-tRNA(Gln) amidotransferase subunit C	sp|O06492|GATC_BACSU Glutamyl-tRNA(Gln) amidotransferase subunit C OS=Bacillus subtilis (strain 168) OX=224308 GN=gatC PE=3 SV=3	3	26	0	3.8433	-0.856766	-0.946861	0.631006	1.06472	0.907525	-0.580247	-1.10405	0.629194	0.68863	1.06442	1.61078	0.668963	0.925627	2.72309	27.4352	27.6099	25.9803	26.4587	25.6839	26.3124	26.1764	26.1474	25.8609	25.9914	26.5299	25.7814	26.9814	26.6039	26.6105	27.3761	26.9974	27.1234	27.4352	27.6099	25.9803	26.4587	25.6839	26.3124	26.1764	26.1474	25.8609	25.9914
yisK	O06724	Uncharacterized protein YisK	sp|O06724|YISK_BACSU Oxaloacetate tautomerase YisK OS=Bacillus subtilis (strain 168) OX=224308 GN=yisK PE=1 SV=1	2	8	0	5.023	0.321669	-0.650164	-0.380033	1.40574	-0.321201	0.380501	-2.3771	0.0501027	0.108151	0.0640343	0.472901	0.0507347	0.0630939	0.802267	NaN	23.1216	23.1206	22.9775	22.6091	NaN	22.8578	NaN	NaN	NaN	22.5162	22.9375	22.8408	23.0372	NaN	22.4378	23.0999	23.5134	17.6281	23.1216	23.1206	22.9775	22.6091	19.2488	22.8578	19.6003	19.4617	19.3802
yitJ	O06745	Bifunctional homocysteine S-methyltransferase/5,10-methylenetetrahydrofolate reductase;Homocysteine S-methyltransferase;5,10-methylenetetrahydrofolate reductase	sp|O06745|YITJ_BACSU Bifunctional homocysteine S-methyltransferase/5,10-methylenetetrahydrofolate reductase OS=Bacillus subtilis (strain 168) OX=224308 GN=yitJ PE=2 SV=1	18	33	0	180.11	-0.022356	-0.189054	-0.0921319	-0.348818	-0.341667	-0.271891	-0.181903	0.0272776	0.230264	0.151566	0.824113	0.506945	0.508701	0.291808	24.5486	24.3295	25.18	24.6239	24.7853	24.5818	24.45	24.1882	24.8526	25.0626	25.1514	24.8691	24.7111	25.3394	24.7562	24.9541	24.6858	24.3967	24.5486	24.3295	25.18	24.6239	24.7853	24.5818	24.45	24.1882	24.8526	25.0626
yitK	O06746	UPF0234 protein yitk	sp|O06746|YITK_BACSU UPF0234 protein yitk OS=Bacillus subtilis (strain 168) OX=224308 GN=yitK PE=3 SV=1	4	20.9	0	165.18	0.370146	0.227172	-0.0792611	-0.0911598	-0.582103	-0.132696	-0.263771	0.28305	0.165628	0.120054	0.183996	0.457971	0.24642	0.835956	27.8807	26.3514	27.6701	27.7556	27.5361	27.7208	27.6569	27.4515	27.4752	28.1734	27.7275	27.7476	28.1774	27.5535	27.6797	27.5569	27.9507	27.8674	27.8807	26.3514	27.6701	27.7556	27.5361	27.7208	27.6569	27.4515	27.4752	28.1734
yvcI	O06972	Uncharacterized Nudix hydrolase YvcI	sp|O06972|YVCI_BACSU Uncharacterized Nudix hydrolase YvcI OS=Bacillus subtilis (strain 168) OX=224308 GN=yvcI PE=3 SV=1	3	21.5	0	4.3073	-2.49806	0.504664	-1.65266	-3.19962	-0.874339	-1.71974	2.82994	0.494252	0.121411	0.440037	0.923091	0.221549	0.320302	0.8353	23.6713	23.7889	NaN	NaN	NaN	22.7841	23.0263	22.8577	22.5733	23.4496	22.9967	23.12	23.1377	22.7554	NaN	22.35	NaN	NaN	23.6713	23.7889	19.4831	16.9749	19.6901	22.7841	23.0263	22.8577	22.5733	23.4496
yvcJ	O06973	Nucleotide-binding protein YvcJ	sp|O06973|YVCJ_BACSU Nucleotide-binding protein YvcJ OS=Bacillus subtilis (strain 168) OX=224308 GN=yvcJ PE=1 SV=1	5	16.6	0	9.3983	-0.00818888	-0.372895	-0.116617	-0.0532831	0.237251	0.345679	-0.0823606	0.0117807	0.662401	0.392813	0.151832	0.47625	0.966496	0.150158	23.7957	24.4347	24.0937	23.8988	24.0469	24.3538	23.4042	23.7976	24.0037	23.6987	23.9983	23.9153	23.6872	23.9284	23.6469	23.7316	23.7123	24.0086	23.7957	24.4347	24.0937	23.8988	24.0469	24.3538	23.4042	23.7976	24.0037	23.6987
crh	O06976	HPr-like protein Crh	sp|O06976|CRH_BACSU HPr-like protein Crh OS=Bacillus subtilis (strain 168) OX=224308 GN=crh PE=1 SV=1	4	41.2	0	59.41	0.15451	0.205944	0.123494	0.233091	-0.101405	-0.0703888	-0.128552	0.43249	0.569735	0.218409	0.478488	0.196471	0.147483	0.295034	28.2106	27.9754	28.4413	28.3684	28.3197	28.4028	28.3778	28.5578	28.3096	28.3049	28.0611	28.5656	28.6659	28.1154	28.5207	28.3507	28.4338	28.8463	28.2106	27.9754	28.4413	28.3684	28.3197	28.4028	28.3778	28.5578	28.3096	28.3049
yvdD	O06986	LOG family protein YvdD	sp|O06986|YVDD_BACSU LOG family protein YvdD OS=Bacillus subtilis (strain 168) OX=224308 GN=yvdD PE=1 SV=1	3	16.8	0	132.79	0.39078	-0.082276	0.328897	-0.0112457	-0.616351	-0.554468	-0.687381	0.304576	0.0583683	0.760194	0.0420398	0.508012	1.01198	2.34601	27.0637	25.5831	26.8226	26.6869	26.6847	27.2702	26.4323	26.425	26.3653	27.2135	27.1178	26.9872	27.764	27.2572	27.284	27.0122	27.2192	27.0533	27.0637	25.5831	26.8226	26.6869	26.6847	27.2702	26.4323	26.425	26.3653	27.2135
yvdT	O07001	Uncharacterized HTH-type transcriptional regulator YvdT	sp|O07001|YVDT_BACSU Uncharacterized HTH-type transcriptional regulator YvdT OS=Bacillus subtilis (strain 168) OX=224308 GN=yvdT PE=1 SV=1	4	21.1	0	34.929	-0.157609	-0.523608	0.195758	-0.109423	-0.180939	-0.534306	-0.595124	1.08293	2.77706	0.629949	0.443764	0.73938	1.45221	3.64668	24.4831	24.6531	24.5436	24.4187	24.3892	24.399	24.1029	23.994	24.012	24.7759	24.8811	24.5656	25.1425	24.8633	24.8041	24.6474	24.666	24.581	24.4831	24.6531	24.5436	24.4187	24.3892	24.399	24.1029	23.994	24.012	24.7759
ganR	O07008	HTH-type transcriptional regulator GanR	sp|O07008|GANR_BACSU HTH-type transcriptional regulator GanR OS=Bacillus subtilis (strain 168) OX=224308 GN=ganR PE=1 SV=1	2	6.4	0.0064841	1.9568	-1.3263	-2.02771	0.490608	-1.35806	0.956403	-0.860507	0.286758	0.191568	0.495138	0.0688574	0.143596	0.163841	0.108306	0.0293108	22.9234	21.934	23.4598	24.0638	23.703	NaN	NaN	23.7674	NaN	NaN	23.7339	23.9371	NaN	23.9014	23.5526	NaN	23.4795	23.106	22.9234	21.934	23.4598	24.0638	23.703	16.5714	18.6454	23.7674	19.8213	17.7769
lutA	O07020	Lactate utilization protein A	sp|O07020|LUTA_BACSU Lactate utilization protein A OS=Bacillus subtilis (strain 168) OX=224308 GN=lutA PE=1 SV=1	7	31.9	0	76.983	-0.106204	-0.179089	-0.122842	-0.336161	-0.201478	-0.184839	-0.0444056	0.215438	0.372058	0.618739	1.16233	0.422493	2.63708	0.125069	27.1476	26.7161	27.3063	26.976	26.9122	26.9632	26.9932	26.7465	26.893	27.4017	27.2255	27.1472	27.1683	27.1058	27.1317	27.0194	27.0381	26.7085	27.1476	26.7161	27.3063	26.976	26.9122	26.9632	26.9932	26.7465	26.893	27.4017
lutB	O07021	Lactate utilization protein B	sp|O07021|LUTB_BACSU Lactate utilization protein B OS=Bacillus subtilis (strain 168) OX=224308 GN=lutB PE=1 SV=2	11	24.6	0	86.68	-0.0998185	-0.286004	-0.0598214	-0.333188	-0.129936	-0.169933	-0.0827516	0.125613	0.409627	0.119444	0.989664	0.167299	0.39559	0.239987	25.463	24.7297	25.5588	25.1035	25.3418	25.0067	24.8685	24.9518	25.0732	25.2862	25.2666	25.5884	25.0714	25.5841	25.3064	25.2648	25.0164	24.8605	25.463	24.7297	25.5588	25.1035	25.3418	25.0067	24.8685	24.9518	25.0732	25.2862
hit	O07513	Protein hit	sp|O07513|HIT_BACSU Protein hit OS=Bacillus subtilis (strain 168) OX=224308 GN=hit PE=1 SV=1	7	62.1	0	23.794	-0.609474	-1.0792	0.0607478	-0.421485	0.486783	-0.183439	-0.170933	0.469293	0.817361	0.0604512	0.486927	0.354302	0.258843	0.145861	25.298	26.0397	24.3459	24.5289	24.8777	24.4486	24.2867	24.6431	23.5163	24.5393	24.4434	25.2406	24.8171	24.3764	25.2119	24.0295	24.05	24.8793	25.298	26.0397	24.3459	24.5289	24.8777	24.4486	24.2867	24.6431	23.5163	24.5393
yhaH	O07516	Uncharacterized membrane protein YhaH	sp|O07516|YHAH_BACSU Uncharacterized membrane protein YhaH OS=Bacillus subtilis (strain 168) OX=224308 GN=yhaH PE=4 SV=1	9	46.6	0	323.31	-0.21118	-0.469381	-0.0254822	0.0451908	0.208003	0.0223052	-0.306569	0.550509	1.12552	0.0800281	0.105445	0.843565	0.0465796	0.691411	29.2507	29.1673	28.9918	29.0879	28.6409	29.0475	28.5886	28.966	28.4471	29.0921	28.807	28.8867	29.0031	28.7602	28.9462	28.7458	29.1857	28.9899	29.2507	29.1673	28.9918	29.0879	28.6409	29.0475	28.5886	28.966	28.4471	29.0921
yhaM	O07521	3-5 exoribonuclease YhaM	sp|O07521|YHAM_BACSU 3-5 exoribonuclease YhaM OS=Bacillus subtilis (strain 168) OX=224308 GN=yhaM PE=1 SV=1	3	9.6	0.0015072	2.5049	-0.400052	-0.35099	-0.12013	-0.647188	-0.198783	-0.478704	0.0974153	0.870681	1.06928	0.202779	1.14514	0.355455	1.03629	0.19481	22.9312	22.97	22.8539	22.6466	22.1859	22.7225	22.3368	22.6493	22.716	23.2895	23.3592	22.7028	22.9343	23.1071	22.9498	22.5773	22.661	22.1717	22.9312	22.97	22.8539	22.6466	22.1859	22.7225	22.3368	22.6493	22.716	23.2895
azr	O07529	FMN-dependent NADPH-azoreductase	sp|O07529|AZR_BACSU FMN-dependent NADPH-azoreductase OS=Bacillus subtilis (strain 168) OX=224308 GN=azr PE=1 SV=1	4	32.2	0	15.015	0.250863	0.123706	-0.110843	-0.147778	-0.272755	0.0889517	-0.00127157	0.52898	0.25185	0.180558	0.254955	0.432683	0.264876	0.00423558	24.6031	24.1162	24.687	24.6712	24.8795	24.6082	24.6414	24.5612	24.5748	25.0719	24.3746	24.7781	24.8123	24.632	24.4478	24.4136	24.665	24.7026	24.6031	24.1162	24.687	24.6712	24.8795	24.6082	24.6414	24.5612	24.5748	25.0719
lytF	O07532	Peptidoglycan endopeptidase LytF	sp|O07532|LYTF_BACSU Peptidoglycan endopeptidase LytF OS=Bacillus subtilis (strain 168) OX=224308 GN=lytF PE=1 SV=2	22	48.2	0	323.31	-0.092912	0.228955	-0.554218	-0.722593	-0.22858	0.232726	0.722968	0.134487	0.292412	1.15005	0.667185	0.426384	0.427774	0.663265	30.9983	31.6697	31.1781	31.4919	30.9805	31.0951	31.3305	31.2089	31.9937	31.4868	31.6321	31.413	30.9495	31.2592	30.6605	31.5955	30.4663	30.3024	30.9983	31.6697	31.1781	31.4919	30.9805	31.0951	31.3305	31.2089	31.9937	31.4868
yheA	O07542	UPF0342 protein YheA	sp|O07542|YHEA_BACSU UPF0342 protein YheA OS=Bacillus subtilis (strain 168) OX=224308 GN=yheA PE=1 SV=1	1	8.5	0	4.5367	0.148457	0.619614	-0.105356	0.0794608	-0.697107	-0.443294	-0.156954	0.203849	0.915055	0.077225	0.0541689	0.580181	1.61111	0.235515	22.9731	22.5132	22.0863	22.5997	22.8078	22.6105	23.3225	22.8457	23.2633	22.3324	23.6117	23.7198	22.9509	23.287	23.11	23.5223	22.8773	23.5028	22.9731	22.5132	22.0863	22.5997	22.8078	22.6105	23.3225	22.8457	23.2633	22.3324
yheG	O07548	Uncharacterized protein YheG	sp|O07548|YHEG_BACSU Uncharacterized protein YheG OS=Bacillus subtilis (strain 168) OX=224308 GN=yheG PE=4 SV=1	3	16	0	6.6752	-0.262424	-3.34315	0.173264	0.203857	0.0951538	-0.340535	-3.45185	0.2818	1.05029	0.275166	0.334651	0.0959071	0.532936	1.05174	22.71	23.3604	22.2924	22.6492	22.1356	22.7908	NaN	NaN	21.5	22.9761	22.4508	22.6504	23.264	22.6739	22.6593	22.5998	23.27	22.8191	22.71	23.3604	22.2924	22.6492	22.1356	22.7908	19.2412	17.5922	21.5	22.9761
nsrR	O07573	HTH-type transcriptional regulator NsrR	sp|O07573|NSRR_BACSU HTH-type transcriptional regulator NsrR OS=Bacillus subtilis (strain 168) OX=224308 GN=nsrR PE=4 SV=1	3	22.6	0	10.386	-0.30856	-0.537149	-0.235754	-0.388427	-0.106965	-0.179771	-0.255687	0.631789	1.00525	0.667662	0.876255	0.177126	1.0952	0.618736	22.4933	22.5971	23.0893	22.3964	22.4727	22.385	22.2191	22.1847	22.1646	22.6662	23.0992	22.7353	22.6853	22.6272	22.4809	22.1692	22.7066	22.4597	22.4933	22.5971	23.0893	22.3964	22.4727	22.385	22.2191	22.1847	22.1646	22.6662
yhdG	O07576	Uncharacterized amino acid permease YhdG	sp|O07576|BCAP_BACSU Branched-chain amino acid permease BcaP OS=Bacillus subtilis (strain 168) OX=224308 GN=bcaP PE=1 SV=1	2	4.3	0	11.522	0.449924	0.317234	-0.122645	-0.230103	-0.717253	-0.144684	-0.169916	0.689038	0.385499	0.176841	0.273066	0.997209	0.199279	0.162482	23.036	22.4292	23.2603	23.2633	23.5945	23.2175	22.9797	22.9885	23.7089	23.5836	23.6346	23.6591	23.2509	23.9908	23.2676	24.0116	23.1003	23.075	23.036	22.4292	23.2603	23.2633	23.5945	23.2175	22.9797	22.9885	23.7089	23.5836
yhdL	O07581	Probable anti-sigma-M factor YhdL	sp|O07581|YHDL_BACSU Probable anti-sigma-M factor YhdL OS=Bacillus subtilis (strain 168) OX=224308 GN=yhdL PE=1 SV=1	4	11.2	0	10.948	0.731542	0.390978	0.706719	0.760783	0.0445588	0.0693817	-0.325246	0.467662	0.240603	0.356707	0.386719	0.0156449	0.0881096	1.10923	21.1901	NaN	21.6652	21.3979	22.0512	21.3198	21.1425	21.1739	21.4308	NaN	21.7443	21.3371	21.2185	21.6509	21.6914	21.4938	21.4513	21.7779	21.1901	19.719	21.6652	21.3979	22.0512	21.3198	21.1425	21.1739	21.4308	19.3592
sigM	O07582	RNA polymerase sigma factor SigM	sp|O07582|SIGM_BACSU ECF RNA polymerase sigma factor SigM OS=Bacillus subtilis (strain 168) OX=224308 GN=sigM PE=1 SV=1	7	36.8	0	21.115	-0.107897	-0.25304	-0.317611	-0.20864	-0.321142	-0.111427	-0.365542	0.105185	0.276487	1.18937	0.399358	0.357178	0.314815	0.736813	24.5339	23.5464	24.554	24.1229	23.8713	24.3164	23.9113	24.1067	23.8571	24.7172	24.4919	24.3886	24.1405	24.2158	24.2886	24.21	24.6929	24.0688	24.5339	23.5464	24.554	24.1229	23.8713	24.3164	23.9113	24.1067	23.8571	24.7172
plsC	O07584	1-acyl-sn-glycerol-3-phosphate acyltransferase	sp|O07584|PLSC_BACSU 1-acyl-sn-glycerol-3-phosphate acyltransferase OS=Bacillus subtilis (strain 168) OX=224308 GN=plsC PE=1 SV=1	3	20.1	0	5.855	-0.387412	-1.35734	-0.494024	-1.62075	-1.32216	-1.21555	-1.05875	0.0834628	0.378564	0.852991	0.636661	0.487929	0.353908	0.292842	21.7368	NaN	22.2128	21.8491	21.8521	NaN	NaN	21.6744	NaN	22.1678	22.6044	22.0739	21.6999	22.186	21.4781	21.3911	NaN	21.8329	21.7368	18.93	22.2128	21.8491	21.8521	18.0162	19.2185	21.6744	17.9147	22.1678
yhdP	O07585	UPF0053 protein YhdP	sp|O07585|YHDP_BACSU UPF0053 protein YhdP OS=Bacillus subtilis (strain 168) OX=224308 GN=yhdP PE=3 SV=1	4	7.9	0	6.0026	-0.213765	-0.118763	-1.63091	-1.71856	-0.0941105	1.32303	1.50569	0.301547	0.149492	0.345195	0.516955	0.110342	0.2755	0.451767	22.893	23.6658	23.6592	23.047	23.1765	23.3533	23.0351	23.337	23.4896	23.1979	23.7674	23.535	NaN	23.7431	23.508	23.215	NaN	22.8526	22.893	23.6658	23.6592	23.047	23.1765	23.3533	23.0351	23.337	23.4896	23.1979
yheN	O07596	Putative polysaccharide deacetylase YheN	sp|O07596|YHEN_BACSU Putative polysaccharide deacetylase YheN OS=Bacillus subtilis (strain 168) OX=224308 GN=yheN PE=3 SV=1	3	10.6	0	4.8724	0.0412165	-3.24056	-0.199612	-0.3402	0.35434	0.595169	-2.54602	0.107789	1.28506	0.472957	0.98746	1.0076	1.40846	1.08817	21.5545	21.3887	21.8068	21.5607	21.5736	21.7393	NaN	NaN	NaN	21.1339	21.1028	21.4503	20.8193	20.9652	21.3037	20.7275	20.8222	21.1166	21.5545	21.3887	21.8068	21.5607	21.5736	21.7393	16.7657	19.0025	19.2601	21.1339
dat	O07597	D-alanine aminotransferase	sp|O07597|DAAA_BACSU D-alanine aminotransferase OS=Bacillus subtilis (strain 168) OX=224308 GN=dat PE=3 SV=1	12	49.6	0	177.18	0.336402	0.283851	-0.053887	0.21727	0.130253	0.520542	0.196834	1.39349	1.94721	0.181843	0.361663	0.997329	1.7308	0.325194	27.0468	27.0429	26.8999	27.3515	27.1739	27.4734	27.2883	27.3341	27.2187	26.826	26.8376	26.9352	26.7914	26.6473	26.9984	26.6468	27.216	27.3878	27.0468	27.0429	26.8999	27.3515	27.1739	27.4734	27.2883	27.3341	27.2187	26.826
yhaA	O07598	Putative amidohydrolase YhaA	sp|O07598|YHAA_BACSU Putative amidohydrolase YhaA OS=Bacillus subtilis (strain 168) OX=224308 GN=yhaA PE=3 SV=3	5	14.6	0	21.837	0.0522283	0.0229117	-0.247198	-0.206027	-0.192031	0.107396	0.0369078	0.131397	0.0508832	0.719784	0.59974	0.452801	0.609906	0.13502	23.3138	23.2877	23.6836	23.3934	23.6029	23.4456	23.5425	23.2823	23.529	23.6755	23.8138	23.3719	23.3453	23.3122	23.4621	23.4113	23.5064	23.3254	23.3138	23.2877	23.6836	23.3934	23.6029	23.4456	23.5425	23.2823	23.529	23.6755
yhfE	O07603	Putative aminopeptidase YhfE	sp|O07603|YHFE_BACSU Putative aminopeptidase YhfE OS=Bacillus subtilis (strain 168) OX=224308 GN=yhfE PE=3 SV=1	4	11.6	0	4.0206	-0.303575	-0.294906	-0.102205	-0.102275	0.229338	0.0279681	0.0367076	0.407331	0.367118	0.127379	0.173629	0.40926	0.0258752	0.0373851	21.985	22.6949	22.1959	21.8353	22.4505	21.6793	22.0752	21.5134	22.4025	22.0441	22.041	22.1027	21.5665	22.4888	21.8259	22.3621	21.8443	21.6746	21.985	22.6949	22.1959	21.8353	22.4505	21.6793	22.0752	21.5134	22.4025	22.0441
yhfF	O07604	Uncharacterized protein YhfF	sp|O07604|YHFF_BACSU Uncharacterized protein YhfF OS=Bacillus subtilis (strain 168) OX=224308 GN=yhfF PE=4 SV=1	3	23.7	0	7.0644	-0.146062	-0.270909	0.108325	0.0919914	0.23022	-0.0241667	-0.13268	0.702683	0.877614	0.269711	0.181316	0.887502	0.0549216	0.262937	24.1848	24.0876	24.1054	23.8482	23.9696	24.1219	24.0519	23.8556	23.6576	23.9994	23.9847	23.7031	24.2336	23.7937	23.9849	23.668	24.2063	24.0889	24.1848	24.0876	24.1054	23.8482	23.9696	24.1219	24.0519	23.8556	23.6576	23.9994
gltT	O07605	Proton/sodium-glutamate symport protein	sp|O07605|GLTT_BACSU Proton/sodium-glutamate symport protein OS=Bacillus subtilis (strain 168) OX=224308 GN=gltT PE=1 SV=1	3	6.5	0	12.05	-0.474677	-0.609821	-0.214443	-0.238763	0.0773964	-0.182838	-0.293662	0.913356	1.24189	0.428371	0.278025	0.145302	0.293513	0.336893	23.4432	23.8118	24.0075	23.331	23.5572	22.9502	23.2211	22.836	23.3758	23.4715	23.8045	23.7543	23.2653	23.821	23.3006	24.0377	23.0117	23.2646	23.4432	23.8118	24.0075	23.331	23.5572	22.9502	23.2211	22.836	23.3758	23.4715
yhfI	O07607	Probable metallo-hydrolase YhfI	sp|O07607|YHFI_BACSU Probable metallo-hydrolase YhfI OS=Bacillus subtilis (strain 168) OX=224308 GN=yhfI PE=3 SV=1	8	43	0	323.31	0.0548789	0.209201	-0.0941919	0.167355	0.168496	0.317567	0.210342	0.0930707	0.582242	0.193872	0.337184	0.462447	0.617943	0.432745	29.7756	30.2271	29.9771	30.0411	29.7675	30.3358	30.2082	30.3476	30.0515	29.7354	29.7542	29.9847	29.7567	29.437	29.9979	29.6423	30.1044	30.2296	29.7756	30.2271	29.9771	30.0411	29.7675	30.3358	30.2082	30.3476	30.0515	29.7354
lplJ	O07608	Lipoate-protein ligase LplJ	sp|O07608|LPLJ_BACSU Lipoate-protein ligase LplJ OS=Bacillus subtilis (strain 168) OX=224308 GN=lplJ PE=1 SV=1	6	21.5	0	21.645	-0.321726	-0.743582	0.31688	-0.099549	0.393447	-0.24516	-0.250587	0.558784	1.08793	0.448034	0.11887	0.584743	0.384165	0.363725	22.8021	22.9367	22.9055	22.2823	22.9897	22.4071	22.4238	21.676	22.3138	22.5641	22.0145	22.8853	23.0934	22.7326	22.5886	22.5303	22.5696	22.0654	22.8021	22.9367	22.9055	22.2823	22.9897	22.4071	22.4238	21.676	22.3138	22.5641
yhfK	O07609	Uncharacterized sugar epimerase YhfK	sp|O07609|YHFK_BACSU Uncharacterized sugar epimerase YhfK OS=Bacillus subtilis (strain 168) OX=224308 GN=yhfK PE=2 SV=1	7	38.3	0	26.452	-0.298537	-0.260031	-0.13969	-0.079319	-0.028506	-0.187352	-0.209218	0.62098	0.564397	0.684724	0.384166	0.0497897	0.603924	1.13409	23.8745	23.8907	24.407	23.6336	23.9947	23.6482	23.817	23.6775	23.8975	24.0934	23.9488	24.2155	23.8908	24.0269	23.9209	24.0334	23.9723	24.014	23.8745	23.8907	24.407	23.6336	23.9947	23.6482	23.817	23.6775	23.8975	24.0934
yhfP	O07615	Putative quinone oxidoreductase YhfP	sp|O07615|YHFP_BACSU Putative quinone oxidoreductase YhfP OS=Bacillus subtilis (strain 168) OX=224308 GN=yhfP PE=1 SV=1	2	6.4	0	4.0465	-0.119115	0.687812	-0.824104	-0.0216783	-0.274739	0.430251	0.434751	0.125746	1.02136	0.312603	0.0549408	0.406996	0.151386	0.973929	22.4055	22.0106	22.8813	22.7504	22.2609	21.9289	23.0979	23.421	22.8421	22.864	22.5894	22.6683	NaN	22.794	22.919	22.8771	22.6767	22.5029	22.4055	22.0106	22.8813	22.7504	22.2609	21.9289	23.0979	23.421	22.8421	22.864
phoE	O07617	Uncharacterized phosphatase PhoE	sp|O07617|PHOE_BACSU Uncharacterized phosphatase PhoE OS=Bacillus subtilis (strain 168) OX=224308 GN=phoE PE=3 SV=1	5	27.5	0	13.986	-0.364394	-0.766201	-0.149291	-0.49793	-0.058169	-0.273272	-0.32644	1.12826	1.99075	0.19202	0.983925	0.0913007	0.447124	1.24096	25.1429	25.4254	25.0336	24.9625	24.654	24.8922	24.5391	24.4311	24.3331	25.5902	25.2582	24.928	25.5364	25.0332	24.7589	24.6442	24.9542	24.6842	25.1429	25.4254	25.0336	24.9625	24.654	24.8922	24.5391	24.4311	24.3331	25.5902
hemAT	O07621	Heme-based aerotactic transducer HemAT	sp|O07621|HEMAT_BACSU Heme-based aerotactic transducer HemAT OS=Bacillus subtilis (strain 168) OX=224308 GN=hemAT PE=1 SV=1	8	21.8	0	48.532	0.0861924	0.0167904	-0.0830994	0.131287	0.128387	0.297679	0.0138906	0.270928	0.0376888	0.439302	0.701203	0.398516	2.14237	0.0443921	25.2303	24.9129	25.2706	25.3109	25.1892	25.1722	25.3094	25.1872	24.9675	24.8915	25.0022	25.1349	24.8977	24.9841	24.8974	25.1225	25.1296	25.1704	25.2303	24.9129	25.2706	25.3109	25.1892	25.1722	25.3094	25.1872	24.9675	24.8915
typA	O07631	GTP-binding protein TypA/BipA homolog	sp|O07631|BIPA_BACSU Large ribosomal subunit assembly factor BipA OS=Bacillus subtilis (strain 168) OX=224308 GN=bipA PE=2 SV=1	7	13.4	0	45.525	-0.209824	-0.689828	-0.361	-0.645266	-0.237801	-0.0866248	-0.282363	0.259073	1.64657	0.406124	0.961859	0.612396	0.0697334	0.425666	24.5796	24.6827	25.0622	24.6094	25.0213	24.0644	23.8911	24.2666	24.0973	24.947	25.1548	24.9361	24.2723	25.316	24.3666	24.8562	24.0981	24.1478	24.5796	24.6827	25.0622	24.6094	25.0213	24.0644	23.8911	24.2666	24.0973	24.947
ylaI	O07633	Uncharacterized protein YlaI	sp|O07633|YLAI_BACSU Uncharacterized protein YlaI OS=Bacillus subtilis (strain 168) OX=224308 GN=ylaI PE=4 SV=1	2	30.4	0.00078616	3.0095	-0.270311	0.0188446	0.1447	0.197453	0.385205	-0.0298068	0.206596	0.718452	0.0407717	0.229831	0.230806	0.800066	0.0481735	0.264001	23.6608	23.9562	23.5737	23.6652	23.2281	23.4864	23.9531	23.699	23.595	23.6744	23.0545	23.3061	23.8266	23.3073	23.3352	23.2072	23.3269	24.0933	23.6608	23.9562	23.5737	23.6652	23.2281	23.4864	23.9531	23.699	23.595	23.6744
ylaL	O07636	Uncharacterized protein YlaL	sp|O07636|YLAL_BACSU Uncharacterized protein YlaL OS=Bacillus subtilis (strain 168) OX=224308 GN=ylaL PE=4 SV=1	1	4.3	0.0064935	1.9665	-0.601969	-4.01767	0.112877	-1.61199	0.369331	-0.345515	-2.03635	1.32587	0.826718	0.261476	0.366318	0.833511	1.03398	0.350835	24.5277	25.0507	24.6072	24.1158	24.2685	23.9953	NaN	24.2185	NaN	24.2689	24.216	24.5926	24.3861	24.3108	24.7192	24.192	24.5818	NaN	24.5277	25.0507	24.6072	24.1158	24.2685	23.9953	19.247	24.2185	18.667	24.2689
ylaN	O07638	UPF0358 protein YlaN	sp|O07638|YLAN_BACSU UPF0358 protein YlaN OS=Bacillus subtilis (strain 168) OX=224308 GN=ylaN PE=1 SV=1	4	38.7	0	12.03	-0.115515	0.30812	0.0643934	0.232519	0.0193806	-0.160528	0.0949815	0.130574	0.352496	0.0567523	0.216403	0.0151876	0.224665	0.0961705	24.0537	24.6484	23.944	24.0073	23.7379	24.5544	24.9165	24.6884	23.9656	23.8832	24.9057	23.7992	24.4153	24.3592	24.0068	24.2264	24.2263	24.8328	24.0537	24.6484	23.944	24.0073	23.7379	24.5544	24.9165	24.6884	23.9656	23.8832
yraI	O07909	Uncharacterized protein YraI	sp|O07909|YRAI_BACSU Uncharacterized protein YraI OS=Bacillus subtilis (strain 168) OX=224308 GN=yraI PE=3 SV=2	2	16	0	12.515	-1.27923	-0.227107	-0.378113	0.171535	-0.171747	-1.07287	-0.570389	0.494037	1.47881	0.684989	0.350464	0.432092	0.412175	1.40005	22.6179	22.6165	22.7524	22.5764	22.1267	NaN	22.3604	22.5395	22.4055	22.7521	22.6267	23.1233	22.4054	22.1418	22.8205	22.777	22.986	23.2536	22.6179	22.6165	22.7524	22.5764	22.1267	19.4461	22.3604	22.5395	22.4055	22.7521
yraH	O07918	Uncharacterized protein YraH	sp|O07918|YRAH_BACSU Uncharacterized protein YraH OS=Bacillus subtilis (strain 168) OX=224308 GN=yraH PE=3 SV=1	6	28.1	0	41.063	-0.0746574	0.477889	0.108313	0.753965	0.452524	0.269554	0.176448	0.0495116	0.407834	0.0939768	0.929608	0.358668	0.266565	0.221481	25.4274	25.1303	24.0239	25.3168	24.3471	24.6937	25.6445	25.4318	24.9389	23.837	24.5707	24.8163	24.4708	24.0421	25.0361	24.7026	25.3925	25.3908	25.4274	25.1303	24.0239	25.3168	24.3471	24.6937	25.6445	25.4318	24.9389	23.837
azlB	O07920	Transcriptional regulator AzlB	sp|O07920|AZLB_BACSU Transcriptional regulator AzlB OS=Bacillus subtilis (strain 168) OX=224308 GN=azlB PE=4 SV=1	6	31.8	0	12.853	-0.442242	-0.700743	0.00890605	-0.0339362	0.194654	-0.256494	-0.472153	0.727983	1.38704	0.0144367	0.057804	0.340831	0.428014	1.4827	24.3218	24.8959	24.58	23.8452	24.0484	24.5773	23.7942	23.9757	23.9255	24.1796	24.7333	24.3008	24.5671	24.1933	24.4799	24.2306	24.5885	24.2928	24.3218	24.8959	24.58	23.8452	24.0484	24.5773	23.7942	23.9757	23.9255	24.1796
csn	O07921	Chitosanase	sp|O07921|CHIS_BACSU Chitosanase OS=Bacillus subtilis (strain 168) OX=224308 GN=csn PE=1 SV=1	3	12.6	0	5.1528	-0.298396	0.364572	0.177783	0.265801	0.350912	-0.125267	0.449683	0.294532	0.366006	0.250661	0.91392	0.360033	0.15838	1.03579	24.0976	24.8584	23.6169	24.0318	23.5915	24.0545	24.5456	24.8436	24.2775	24.032	23.7669	23.7213	24.1551	23.5329	24.3656	23.9295	24.1323	24.2559	24.0976	24.8584	23.6169	24.0318	23.5915	24.0545	24.5456	24.8436	24.2775	24.032
yraJ	O07934	Uncharacterized protein YraJ	sp|O07934|YRAJ_BACSU Uncharacterized protein YraJ OS=Bacillus subtilis (strain 168) OX=224308 GN=yraJ PE=3 SV=2	1	15.3	0	3.3317	0.215875	-0.972029	-1.42888	0.95989	0.313629	1.95838	-1.61829	0.446239	0.576675	0.404698	0.448086	0.132713	0.600313	0.945913	21.2809	20.7613	21.1395	21.1798	21.1008	21.5486	NaN	21.3003	NaN	NaN	21.5296	21.5746	NaN	NaN	21.2421	21.273	21.717	22.1304	21.2809	20.7613	21.1395	21.1798	21.1008	21.5486	19.1284	21.3003	19.8368	19.1365
yisT	O07939	Uncharacterized protein YisT	sp|O07939|YIST_BACSU Uncharacterized protein YisT OS=Bacillus subtilis (strain 168) OX=224308 GN=yisT PE=3 SV=1	4	35.5	0	58.565	0.049647	-0.564802	0.611183	0.847348	0.350639	-0.210897	-1.06151	0.0443536	0.354858	0.750431	1.0287	0.422489	0.207585	0.68052	24.8711	24.5739	24.5594	24.1418	24.6565	25.355	22.9604	24.9441	24.4056	23.7041	24.7058	24.5426	24.9438	24.6912	25.151	24.8079	25.4074	25.2792	24.8711	24.5739	24.5594	24.1418	24.6565	25.355	22.9604	24.9441	24.4056	23.7041
gatB	O30509	Aspartyl/glutamyl-tRNA(Asn/Gln) amidotransferase subunit B	sp|O30509|GATB_BACSU Aspartyl/glutamyl-tRNA(Asn/Gln) amidotransferase subunit B OS=Bacillus subtilis (strain 168) OX=224308 GN=gatB PE=1 SV=2	14	34	0	102.01	-0.327298	-0.341871	-0.169914	-0.375301	-0.0151571	-0.172541	0.0182737	0.650066	0.798114	0.382692	0.930879	0.0302405	0.297955	0.0318531	24.5185	25.0364	24.8822	24.4934	24.7712	24.1907	24.4564	24.2682	24.6869	24.8773	24.8848	24.7205	24.538	24.9832	24.4516	24.7234	24.4284	24.2049	24.5185	25.0364	24.8822	24.4934	24.7712	24.1907	24.4564	24.2682	24.6869	24.8773
ykwD	O31398	Uncharacterized protein YkwD	sp|O31398|YKWD_BACSU Uncharacterized protein YkwD OS=Bacillus subtilis (strain 168) OX=224308 GN=ykwD PE=3 SV=1	3	16.3	0	7.9913	-1.22516	-2.31703	-0.42738	-0.316639	0.477669	-0.320112	-1.52273	1.25935	0.717974	0.552717	0.397397	0.550256	0.30146	0.472151	23.0971	23.6892	22.5517	22.1151	21.2616	22.2859	22.5199	21.4241	NaN	22.5321	22.7227	22.6502	22.441	21.6258	22.556	21.7292	22.5288	22.6971	23.0971	23.6892	22.5517	22.1151	21.2616	22.2859	22.5199	21.4241	18.4429	22.5321
yazB	O31417	Uncharacterized HTH-type transcriptional regulator YazB	sp|O31417|YAZB_BACSU Uncharacterized HTH-type transcriptional regulator YazB OS=Bacillus subtilis (strain 168) OX=224308 GN=yazB PE=4 SV=1	2	24.6	0	7.5245	-0.120134	-0.138346	-0.0380917	0.291551	0.342433	0.260391	-0.087464	0.261092	0.422624	0.071715	0.486456	0.791062	0.674321	0.142831	26.5997	26.9653	26.6576	26.8175	26.3426	26.7021	26.6687	26.6909	26.448	26.3589	26.1452	26.6913	26.3682	26.199	26.5139	26.3322	26.6987	27.0392	26.5997	26.9653	26.6576	26.8175	26.3426	26.7021	26.6687	26.6909	26.448	26.3589
skfG	O31429	Uncharacterized protein SkfG	sp|O31429|SKFG_BACSU Uncharacterized protein SkfG OS=Bacillus subtilis (strain 168) OX=224308 GN=skfG PE=1 SV=2	6	34.5	0	16.504	-0.0989494	-0.188219	0.0861969	0.0328903	-0.277956	-0.463102	-0.499065	0.168765	0.438417	0.183236	0.0502025	0.579506	1.11692	1.05205	24.3043	23.7519	24.0384	23.629	24.0454	24.1233	23.8558	23.9517	23.7224	24.0668	24.3047	24.557	24.402	24.2046	24.5804	24.0018	24.4499	24.5755	24.3043	23.7519	24.0384	23.629	24.0454	24.1233	23.8558	23.9517	23.7224	24.0668
ybyB	O31441	Uncharacterized protein YbyB	sp|O31441|YBYB_BACSU Uncharacterized protein YbyB OS=Bacillus subtilis (strain 168) OX=224308 GN=ybyB PE=3 SV=1	4	54.7	0	42.775	-0.49827	-0.0766691	-0.287867	0.430926	0.548864	0.338462	0.0412693	0.819282	0.11058	0.464903	0.896451	0.914688	0.527274	0.0700284	24.4387	25.221	24.7748	24.2626	24.0816	24.5956	24.6844	24.8983	24.6218	24.2825	24.0838	24.4217	23.9876	23.5684	24.3683	24.3682	24.7133	24.9992	24.4387	25.221	24.7748	24.2626	24.0816	24.5956	24.6844	24.8983	24.6218	24.2825
ybfG	O31447	Uncharacterized protein YbfG	sp|O31447|YBFG_BACSU Uncharacterized protein YbfG OS=Bacillus subtilis (strain 168) OX=224308 GN=ybfG PE=3 SV=1	13	19	0	117.82	-0.14084	-0.369791	-0.519992	-0.76513	-0.281624	0.0975278	0.113714	0.222679	0.763778	1.25436	1.8803	0.591279	0.185652	0.25422	24.51	25.03	24.5793	24.8942	24.2541	24.5485	24.1917	24.1788	24.6395	24.881	25.2561	24.8272	24.4593	24.5212	24.4239	24.3908	24.1244	24.1537	24.51	25.03	24.5793	24.8942	24.2541	24.5485	24.1917	24.1788	24.6395	24.881
ybfO	O31455	Putative hydrolase YbfO	sp|O31455|YBFO_BACSU Putative hydrolase YbfO OS=Bacillus subtilis (strain 168) OX=224308 GN=ybfO PE=3 SV=1	14	30	0	258.89	0.451564	0.873463	-0.351852	-0.188883	-0.388294	0.415122	0.674051	1.71706	2.0009	0.74561	0.492698	1.06289	0.928516	1.662	27.1206	26.8184	26.8987	27.5009	27.3061	27.3854	27.5708	27.8274	28.0599	27.065	27.43	27.5076	26.6503	27.141	27.1557	27.2321	26.9649	27.239	27.1206	26.8184	26.8987	27.5009	27.3061	27.3854	27.5708	27.8274	28.0599	27.065
ybfQ	O31457	UPF0176 protein YbfQ	sp|O31457|TRHO_BACSU tRNA uridine(34) hydroxylase OS=Bacillus subtilis (strain 168) OX=224308 GN=trhO PE=3 SV=1	4	14.3	0	26.816	-0.168262	-0.0708097	0.340199	0.744619	0.769733	0.261272	-0.0456956	0.308554	0.150588	1.5002	2.03734	2.23345	0.526084	0.11251	23.8762	23.8751	23.5523	23.9551	23.3147	23.5291	23.95	23.6635	23.4777	23.1469	22.9741	22.8735	23.3955	23.2528	23.3668	23.7633	23.7115	23.7535	23.8762	23.8751	23.5523	23.9551	23.3147	23.5291	23.95	23.6635	23.4777	23.1469
gamA	O31458	Probable glucosamine-6-phosphate deaminase 2	sp|O31458|GAMA_BACSU Glucosamine-6-phosphate deaminase 2 OS=Bacillus subtilis (strain 168) OX=224308 GN=gamA PE=2 SV=1	3	13.3	0	5.3222	-0.0473245	-0.0971247	0.212126	-0.192539	-0.290055	-0.549506	-0.194641	0.0827493	0.319942	0.258155	0.202321	0.376583	1.16769	0.309419	21.1944	21.4087	21.5767	21.012	21.5196	21.5062	21.3164	21.3478	21.2242	21.3814	22.2492	21.4194	22.1058	21.956	21.6245	21.7213	21.7237	21.0273	21.1944	21.4087	21.5767	21.012	21.5196	21.5062	21.3164	21.3478	21.2242	21.3814
ycgE	O31472	Uncharacterized HTH-type transcriptional regulator YcgE	sp|O31472|YCGE_BACSU Uncharacterized HTH-type transcriptional regulator YcgE OS=Bacillus subtilis (strain 168) OX=224308 GN=ycgE PE=4 SV=2	2	18.2	0	3.1918	-0.301462	-0.354093	-0.184357	-0.219476	-0.153468	-0.270573	-0.288085	0.789815	0.929965	0.544249	0.549232	0.365412	0.855958	0.747656	22.1716	22.6618	22.3725	22.2612	21.9387	22.1016	22.1079	21.8614	22.1743	22.7478	22.4969	22.4215	22.5667	22.3681	22.1784	22.4786	22.4787	22.0506	22.1716	22.6618	22.3725	22.2612	21.9387	22.1016	22.1079	21.8614	22.1743	22.7478
ycgT	O31475	Ferredoxin--NADP reductase 1	sp|O31475|FENR1_BACSU Ferredoxin--NADP reductase 1 OS=Bacillus subtilis (strain 168) OX=224308 GN=ycgT PE=1 SV=1	3	7.7	0	3.2366	-0.416105	0.250448	0.0640666	0.225976	-0.145164	-0.625336	-0.120692	0.169269	0.454514	0.0617183	0.267576	0.325867	0.258081	0.122991	21.4958	21.9378	21.9719	21.571	22.7683	NaN	22.0456	21.7433	22.3679	22.0919	21.9743	21.7748	21.4281	22.577	22.0282	22.641	21.6041	22.2739	21.4958	21.9378	21.9719	21.571	22.7683	19.8179	22.0456	21.7433	22.3679	22.0919
yczG	O31480	Uncharacterized HTH-type transcriptional regulator YczG	sp|O31480|YCZG_BACSU Uncharacterized HTH-type transcriptional regulator YczG OS=Bacillus subtilis (strain 168) OX=224308 GN=yczG PE=4 SV=1	3	36.5	0	6.3194	-0.114227	-0.264576	-0.169023	-0.15457	-0.146913	-0.0921173	-0.256919	0.34159	0.553316	0.49215	0.38366	0.343481	0.511292	0.549458	22.9382	22.8756	23.2754	22.8797	22.923	22.9438	23.0413	22.7931	22.461	23.4275	23.0261	23.0763	23.0001	22.8933	23.1294	22.9712	23.2376	22.8574	22.9382	22.8756	23.2754	22.8797	22.923	22.9438	23.0413	22.7931	22.461	23.4275
ydcI	O31489	Uncharacterized protein YdcI	sp|O31489|YDCI_BACSU Uncharacterized protein YdcI OS=Bacillus subtilis (strain 168) OX=224308 GN=ydcI PE=4 SV=2	13	19.5	0	22.717	-0.289086	-0.445777	-0.175701	-0.0553462	-0.0211506	-0.134535	-0.411581	0.923817	0.687048	0.474873	0.173088	0.0467808	0.375588	0.631863	23.0569	23.3964	23.0426	23.0391	22.8221	22.7674	23.0173	22.9115	22.2298	23.2637	22.9831	23.3126	23.2032	22.7833	23.0457	23.1568	23.2198	23.0167	23.0569	23.3964	23.0426	23.0391	22.8221	22.7674	23.0173	22.9115	22.2298	23.2637
yeeI	O31509;P94447	Probable transcriptional regulatory protein YeeI	sp|O31509|YEEI_BACSU Probable transcriptional regulatory protein YeeI OS=Bacillus subtilis (strain 168) OX=224308 GN=yeeI PE=3 SV=3	3	13	0	21.564	-0.477552	-0.843938	-0.39114	-0.295072	0.387081	0.300669	-0.161785	1.28765	1.79397	0.687111	0.485481	0.695046	0.745355	0.366381	25.9211	26.1823	25.7129	25.5334	25.2698	25.5804	25.1914	25.0602	25.0328	25.9083	25.5501	25.1966	25.4605	25.0258	24.9954	24.9623	25.5275	25.2801	25.9211	26.1823	25.7129	25.5334	25.2698	25.5804	25.1914	25.0602	25.0328	25.9083
yesE	O31511	Uncharacterized protein YesE	sp|O31511|YESE_BACSU Uncharacterized protein YesE OS=Bacillus subtilis (strain 168) OX=224308 GN=yesE PE=1 SV=1	4	31.3	0	3.4666	-0.122304	-1.26597	-0.106222	-1.4293	-0.323194	-0.339276	-0.159865	0.367762	0.474802	0.131749	0.499562	0.439761	1.41544	0.0366246	21.2952	21.6049	21.6302	21.395	21.2337	21.5346	20.9849	21.4947	NaN	21.8689	21.342	22.289	21.6687	21.6678	21.8447	21.0185	NaN	21.8954	21.2952	21.6049	21.6302	21.395	21.2337	21.5346	20.9849	21.4947	18.2528	21.8689
hmoA	O31534	Heme-degrading monooxygenase HmoA	sp|O31534|HMOA_BACSU Heme-degrading monooxygenase HmoA OS=Bacillus subtilis (strain 168) OX=224308 GN=hmoA PE=1 SV=2	4	43.5	0	8.53	-0.0247192	-0.303062	-0.412818	-0.425807	0.195579	0.583677	0.318324	0.100626	1.01372	0.563094	1.29145	0.835299	0.768803	0.906	26.9147	27.1964	27.0334	27.0594	27.007	27.0039	26.5254	26.8502	26.8597	26.8389	26.9815	26.7372	25.9573	26.921	26.4409	26.2039	26.6206	26.4558	26.9147	27.1964	27.0334	27.0594	27.007	27.0039	26.5254	26.8502	26.8597	26.8389
yetH	O31535	Uncharacterized protein YetH	sp|O31535|YETH_BACSU Uncharacterized protein YetH OS=Bacillus subtilis (strain 168) OX=224308 GN=yetH PE=4 SV=1	5	49.2	0	72.237	0.948716	0.958029	0.0573629	1.05661	0.0641181	0.955472	-0.0344594	1.32146	1.44641	0.0361583	0.935287	0.0611098	0.806936	0.0253969	28.1175	27.3516	27.8788	28.295	28.7486	29.1506	28.8618	28.8145	28.5458	27.7907	27.1951	28.1699	28.1036	26.8877	28.3364	28.1221	28.6391	29.5642	28.1175	27.3516	27.8788	28.295	28.7486	29.1506	28.8618	28.8145	28.5458	27.7907
yetL	O31541	Uncharacterized HTH-type transcriptional regulator YetL	sp|O31541|YETL_BACSU HTH-type transcriptional repressor YetL OS=Bacillus subtilis (strain 168) OX=224308 GN=yetL PE=1 SV=1	5	33.5	0	11.156	0.0872574	-0.255152	-0.0120258	-0.13608	-0.17835	-0.0790672	-0.297422	0.11165	0.364483	0.0240345	0.463794	0.238803	0.206342	1.67193	22.8046	22.0908	22.9254	22.6554	22.5998	22.8274	22.2814	22.4705	22.3035	22.9956	22.6365	22.7238	22.9919	22.5508	22.777	22.6028	22.7568	22.5881	22.8046	22.0908	22.9254	22.6554	22.5998	22.8274	22.2814	22.4705	22.3035	22.9956
yfjB	O31557	Uncharacterized protein YfjB	sp|O31557|YFJB_BACSU Uncharacterized protein YfjB OS=Bacillus subtilis (strain 168) OX=224308 GN=yfjB PE=4 SV=1	1	2.7	0.00078309	2.9362	0.191437	0.49039	-0.718295	-0.634284	1.44068	2.35041	2.56535	0.370043	0.999034	0.165855	0.107791	0.474333	0.747101	0.548941	21.5702	21.9302	21.312	21.728	21.6416	22.017	22.1346	22.1686	21.9804	21.4373	21.1791	NaN	NaN	NaN	21.2698	NaN	NaN	22.4379	21.5702	21.9302	21.312	21.728	21.6416	22.017	22.1346	22.1686	21.9804	21.4373
yfiR	O31560	Uncharacterized HTH-type transcriptional regulator YfiR	sp|O31560|YFIR_BACSU Uncharacterized HTH-type transcriptional regulator YfiR OS=Bacillus subtilis (strain 168) OX=224308 GN=yfiR PE=1 SV=1	8	28.3	0	40.349	-0.236724	-0.3646	0.0298888	0.0334593	0.114843	-0.15177	-0.283217	0.608387	0.940397	0.0500947	0.091174	0.262133	0.301657	0.991794	25.0457	25.5285	25.1685	25.0196	24.8623	25.1506	24.713	25.049	24.8869	25.3155	25.0141	25.0686	25.5078	24.9145	25.0655	25.0014	25.3201	25.1771	25.0457	25.5285	25.1685	25.0196	24.8623	25.1506	24.713	25.049	24.8869	25.3155
yfiT	O31562	Putative metal-dependent hydrolase YfiT	sp|O31562|YFIT_BACSU Putative metal-dependent hydrolase YfiT OS=Bacillus subtilis (strain 168) OX=224308 GN=yfiT PE=1 SV=1	11	55.6	0	93.264	0.377593	-0.0175254	-0.0395832	-0.229205	-0.698294	-0.281117	-0.486614	0.281277	0.011035	0.0740583	0.528593	0.540051	0.698916	1.17977	25.9357	24.4195	25.8392	25.6807	25.6942	25.9523	25.4789	25.221	25.4419	26.3106	26.0287	25.95	26.3585	25.9173	25.8947	25.8309	26.1482	25.6225	25.9357	24.4195	25.8392	25.6807	25.6942	25.9523	25.4789	25.221	25.4419	26.3106
yfiV	O31564	Uncharacterized HTH-type transcriptional regulator YfiV	sp|O31564|YFIV_BACSU Uncharacterized HTH-type transcriptional regulator YfiV OS=Bacillus subtilis (strain 168) OX=224308 GN=yfiV PE=4 SV=1	6	41.9	0	28.534	-0.181035	-0.362712	-0.446023	-0.401987	-0.131989	0.132999	-0.0927137	0.889161	0.771718	1.48218	0.810077	0.998141	0.44715	0.135385	24.5583	24.57	24.5923	24.46	24.2465	24.4711	24.1581	24.5317	23.9427	24.7464	24.6121	24.7582	24.4638	24.1777	24.137	23.938	24.5333	24.4394	24.5583	24.57	24.5923	24.46	24.2465	24.4711	24.1581	24.5317	23.9427	24.7464
yfiY	O31567	Probable siderophore-binding lipoprotein YfiY	sp|O31567|YFIY_BACSU Probable siderophore-binding lipoprotein YfiY OS=Bacillus subtilis (strain 168) OX=224308 GN=yfiY PE=1 SV=1	6	23.1	0	58.583	0.145898	-0.666888	-0.101278	0.142415	0.202372	0.449548	-0.606931	0.255453	1.35908	0.473083	0.689981	0.426119	1.11943	1.73045	25.7017	25.6835	26.2185	25.9783	26.2769	25.7862	25.1031	25.1242	25.3757	25.5159	25.707	25.7737	25.4717	25.6121	25.609	25.8242	25.8156	25.784	25.7017	25.6835	26.2185	25.9783	26.2769	25.7862	25.1031	25.1242	25.3757	25.5159
yfhB	O31570	Uncharacterized isomerase YfhB	sp|O31570|YFHB_BACSU Uncharacterized isomerase YfhB OS=Bacillus subtilis (strain 168) OX=224308 GN=yfhB PE=3 SV=1	8	30.7	0	38.919	-0.117225	0.152371	-0.171434	0.186162	0.231539	0.285748	0.197748	0.179967	0.23736	0.430644	0.657729	0.374472	0.820234	0.803019	23.3281	24.0999	23.6457	23.7227	23.4844	23.515	24.023	23.7872	23.7207	23.2942	23.6574	23.4275	23.0795	23.2529	23.5324	23.7143	23.525	23.6983	23.3281	24.0999	23.6457	23.7227	23.4844	23.515	24.023	23.7872	23.7207	23.2942
yfhC	O31571	Putative NAD(P)H nitroreductase YfhC	sp|O31571|YFHC_BACSU Putative NAD(P)H nitroreductase YfhC OS=Bacillus subtilis (strain 168) OX=224308 GN=yfhC PE=3 SV=1	4	21.6	0	26.251	-0.319202	-0.326037	-0.0686563	-0.120457	-0.00164159	-0.252188	-0.207221	0.924513	1.80894	0.119608	0.2404	0.00275874	0.679652	1.29524	26.3081	26.1257	26.2987	25.9282	26.1494	25.6973	25.8928	25.8777	25.9839	26.5529	26.2465	25.938	26.064	26.3855	26.0819	26.1951	26.1721	26.0089	26.3081	26.1257	26.2987	25.9282	26.1494	25.6973	25.8928	25.8777	25.9839	26.5529
yfhH	O31576	Uncharacterized protein YfhH	sp|O31576|YFHH_BACSU Uncharacterized protein YfhH OS=Bacillus subtilis (strain 168) OX=224308 GN=yfhH PE=1 SV=1	6	67.3	0	113.7	-0.0721486	-0.364895	0.682942	1.19626	0.635086	-0.120005	-0.926074	0.0565094	0.352033	0.955387	1.8239	0.62848	0.13236	1.55867	25.4532	24.428	24.2252	24.2945	24.5853	25.0101	24.332	24.5778	24.1018	23.7809	23.9624	24.4578	24.5792	24.4106	25.2601	24.8806	25.3005	25.6087	25.4532	24.428	24.2252	24.2945	24.5853	25.0101	24.332	24.5778	24.1018	23.7809
yfhK	O31579	Uncharacterized protein YfhK	sp|O31579|YFHK_BACSU Uncharacterized protein YfhK OS=Bacillus subtilis (strain 168) OX=224308 GN=yfhK PE=3 SV=1	3	23.3	0	14.494	1.50375	2.38402	2.61591	3.5745	0.875448	-0.236714	-0.315041	0.371932	0.592921	0.439561	0.599045	0.116673	0.716489	1.91407	22.6901	23.9331	NaN	23.5392	23.3924	23.1101	24.204	24.3324	24.1462	NaN	23.0467	23.3679	23.4791	23.6546	23.6182	24.4779	24.528	24.6218	22.6901	23.9331	18.9073	23.5392	23.3924	23.1101	24.204	24.3324	24.1462	16.4896
yfhM	O31581	AB hydrolase superfamily protein YfhM	sp|O31581|YFHM_BACSU AB hydrolase superfamily protein YfhM OS=Bacillus subtilis (strain 168) OX=224308 GN=yfhM PE=3 SV=1	3	10.1	0	5.2723	-0.0853074	-3.42273	-1.85428	-0.0269972	0.070783	1.83976	-3.32495	0.165717	0.900711	0.427132	0.0366319	0.257431	0.4237	0.891246	22.7165	22.5517	22.765	22.2525	22.8301	22.6946	21.7785	NaN	NaN	22.4418	22.6406	22.7384	NaN	22.1827	22.5814	22.5728	22.1934	22.9736	22.7165	22.5517	22.765	22.2525	22.8301	22.6946	21.7785	17.1829	18.8035	22.4418
rpsN2	O31587	Alternate 30S ribosomal protein S14	sp|O31587|RS14_BACSU Small ribosomal subunit protein uS14A OS=Bacillus subtilis (strain 168) OX=224308 GN=rpsN2 PE=1 SV=1	4	24.7	0	41.062	0.0251382	0.045105	0.0629317	0.468172	0.346342	0.308549	-0.076725	0.039026	0.132594	0.221548	1.63044	1.08985	0.626264	0.336051	26.1876	26.5352	26.4968	26.6629	26.0647	26.5674	26.4808	26.524	26.35	26.2603	25.9768	25.9434	26.1658	26.0704	26.1332	26.375	26.6134	26.5966	26.1876	26.5352	26.4968	26.6629	26.0647	26.5674	26.4808	26.524	26.35	26.2603
yhzB	O31588	Uncharacterized protein YhzB	sp|O31588|YHZB_BACSU Uncharacterized protein YhzB OS=Bacillus subtilis (strain 168) OX=224308 GN=yhzB PE=4 SV=1	4	21.7	0	6.6088	0.25393	-0.0852922	0.281906	0.394113	-0.545385	-0.57336	-1.02479	0.15632	0.0465154	0.951697	1.54226	0.363076	1.6114	1.43077	22.118	20.2461	21.628	21.5996	21.3727	21.7815	20.8761	21.6927	21.1674	21.8021	22.012	21.8141	22.2782	21.9348	22.261	22.0995	22.3024	22.4086	22.118	20.2461	21.628	21.5996	21.3727	21.7815	20.8761	21.6927	21.1674	21.8021
cspR	O31590	Putative tRNA (cytidine(34)-2-O)-methyltransferase	sp|O31590|TRML_BACSU Putative tRNA (cytidine(34)-2-O)-methyltransferase OS=Bacillus subtilis (strain 168) OX=224308 GN=cspR PE=3 SV=2	2	10.6	0	3.1613	-0.44701	-0.824965	-3.81063	0.0337505	0.329352	3.69298	-0.529363	0.670602	1.22453	0.740177	0.049085	0.482376	0.72011	0.981547	24.3035	24.9515	24.1344	23.758	24.2715	24.0189	23.8237	23.7884	23.3024	24.2293	24.3159	23.856	NaN	24.1001	NaN	24.3441	24.3659	23.7925	24.3035	24.9515	24.1344	23.758	24.2715	24.0189	23.8237	23.7884	23.3024	24.2293
yhzC	O31594	Uncharacterized protein YhzC	sp|O31594|YHZC_BACSU Uncharacterized protein YhzC OS=Bacillus subtilis (strain 168) OX=224308 GN=yhzC PE=4 SV=1	3	32.5	0	6.5484	-0.0355752	0.0573743	-0.39524	-0.306154	-0.0457382	0.313927	0.31779	0.047085	0.069246	1.45848	0.458528	0.0631281	1.26341	0.445136	23.6217	24.3842	24.2589	24.1991	24.0275	23.9314	24.1511	24.4266	23.8591	24.1493	24.0825	24.1701	23.5953	23.7287	23.8923	23.5183	23.6384	24.3267	23.6217	24.3842	24.2589	24.1991	24.0275	23.9314	24.1511	24.4266	23.8591	24.1493
yjbC	O31601	Putative acetyltransferase YjbC	sp|O31601|YJBC_BACSU Putative acetyltransferase YjbC OS=Bacillus subtilis (strain 168) OX=224308 GN=yjbC PE=2 SV=2	2	10.4	0.0065217	2.0112	0.572006	-0.254562	-0.744218	-2.58195	-0.62812	0.688105	1.69926	0.631306	0.0981722	0.413601	1.44526	0.687387	0.380972	0.767621	20.8824	NaN	20.5137	20.9225	20.9373	20.9836	20.9636	20.9433	NaN	21.0055	20.9918	21.0145	NaN	20.949	20.9227	NaN	NaN	NaN	20.8824	19.7312	20.5137	20.9225	20.9373	20.9836	20.9636	20.9433	18.4568	21.0055
yjbG	O31605	Oligoendopeptidase F homolog	sp|O31605|PEPF_BACSU Oligopeptidase PepF OS=Bacillus subtilis (strain 168) OX=224308 GN=pepF PE=2 SV=2	17	29.6	0	222.02	-0.120492	-0.171117	-0.00445684	0.19775	0.332124	0.216089	-0.0367432	0.577223	0.678562	0.0289791	1.43361	1.49055	2.57578	0.152954	26.3484	26.6197	26.4463	26.399	26.3212	26.3329	26.4519	26.1675	26.2817	26.1637	26.2047	26.0498	26.1587	26.1492	26.0969	26.3356	26.3695	26.3063	26.3484	26.6197	26.4463	26.399	26.3212	26.3329	26.4519	26.1675	26.2817	26.1637
yjbI	O31607	Group 2 truncated hemoglobin YjbI	sp|O31607|TRHBO_BACSU Group 2 truncated hemoglobin YjbI OS=Bacillus subtilis (strain 168) OX=224308 GN=yjbI PE=1 SV=1	5	40.9	0	50.561	-0.931539	-1.40763	0.855151	0.778212	1.10617	-0.680518	-1.07967	0.837819	1.22729	1.83719	1.77742	0.934891	1.26015	1.31915	23.6932	23.9427	22.5679	22.4178	22.158	22.8334	22.4056	22.1504	21.4249	22.1737	22.4317	22.2798	23.4076	22.8955	23.1476	23.3473	23.0064	22.8662	23.6932	23.9427	22.5679	22.4178	22.158	22.8334	22.4056	22.1504	21.4249	22.1737
yjbJ	O31608	Putative murein lytic transglycosylase YjbJ	sp|O31608|CWLQ_BACSU Bifunctional muramidase/lytic transglycosylase CwlQ OS=Bacillus subtilis (strain 168) OX=224308 GN=cwlQ PE=1 SV=1	2	14.9	0	115.56	-1.33458	-1.63229	-0.420691	-0.256653	0.713168	-0.200719	-0.662467	1.27291	1.48519	0.577828	0.297946	0.758721	0.256455	0.803114	23.7145	24.8337	23.8457	22.8392	22.5951	22.9559	22.7344	22.4382	22.3244	23.591	23.2648	23.3985	23.3102	22.4457	23.2364	22.5359	23.4953	23.4531	23.7145	24.8337	23.8457	22.8392	22.5951	22.9559	22.7344	22.4382	22.3244	23.591
yjbK	O31609	Putative triphosphatase YjbK	sp|O31609|YJBK_BACSU Putative triphosphatase YjbK OS=Bacillus subtilis (strain 168) OX=224308 GN=yjbK PE=1 SV=1	5	26.8	0	31.48	-0.0634963	-0.198318	-0.1311	-0.175144	-0.267059	-0.199455	-0.290234	0.17269	1.02679	0.250862	0.288495	0.535059	0.651402	0.704934	24.3481	24.1945	24.4444	24.1858	24.1161	24.4947	24.0583	24.1443	24.1895	24.9719	24.3766	24.4397	24.5305	24.4531	24.4113	24.3863	24.7055	24.171	24.3481	24.1945	24.4444	24.1858	24.1161	24.4947	24.0583	24.1443	24.1895	24.9719
yjbL	O31610	UPF0738 protein YjbL	sp|O31610|YJBL_BACSU UPF0738 protein YjbL OS=Bacillus subtilis (strain 168) OX=224308 GN=yjbL PE=3 SV=1	3	27.9	0	29.887	-0.41081	-0.556047	-0.13135	0.11959	0.23926	-0.0402006	-0.436378	0.555348	0.737155	0.138588	0.11688	0.220261	0.0845145	0.770036	24.1393	24.7426	23.7907	23.8951	23.5546	23.9905	23.825	23.8883	23.2912	23.8929	24.5768	23.4852	24.0496	23.6988	23.8125	24.2423	23.7489	24.3225	24.1393	24.7426	23.7907	23.8951	23.5546	23.9905	23.825	23.8883	23.2912	23.8929
ppnKA	O31612	NAD kinase 1	sp|O31612|NADK1_BACSU NAD kinase 1 OS=Bacillus subtilis (strain 168) OX=224308 GN=ppnKA PE=1 SV=1	3	10.2	0.001506	2.4906	-1.48156	-1.84135	-1.80401	-1.20116	-0.816491	-0.494038	-1.45669	0.429545	0.477816	0.616947	0.479023	0.315887	0.114586	0.365902	NaN	21.7801	22.1387	NaN	21.629	NaN	NaN	21.6139	NaN	21.7723	21.7957	21.908	NaN	22.0833	NaN	22.4935	NaN	NaN	19.1077	21.7801	22.1387	19.1328	21.629	17.8201	16.983	21.6139	18.9056	21.7723
thiO	O31616	Glycine oxidase	sp|O31616|GLYOX_BACSU Glycine oxidase OS=Bacillus subtilis (strain 168) OX=224308 GN=thiO PE=1 SV=1	6	17.1	0	10.053	0.387142	0.349016	-0.0534846	-0.27224	-0.530137	-0.08951	0.0911198	0.423512	0.367854	0.0484132	0.317111	0.554576	0.0974976	0.10496	22.5945	21.8406	23.0019	22.708	23.1223	22.7681	22.9144	22.4934	23.0763	22.6415	23.4598	22.9261	22.5403	23.5187	22.8079	23.2499	22.4638	22.4969	22.5945	21.8406	23.0019	22.708	23.1223	22.7681	22.9144	22.4934	23.0763	22.6415
thiS	O31617	Sulfur carrier protein ThiS	sp|O31617|THIS_BACSU Sulfur carrier protein ThiS OS=Bacillus subtilis (strain 168) OX=224308 GN=thiS PE=1 SV=1	3	40.9	0	9.7841	-0.479262	-0.481188	0.0134945	0.36866	0.93653	0.443773	0.0866814	1.08611	0.557541	0.00871761	0.332528	0.857023	0.522553	0.0802846	25.6056	25.8263	25.7793	25.0586	25.1356	25.5793	25.6583	25.5011	24.6082	25.0759	25.3087	24.017	24.9163	24.2232	25.3025	24.8298	25.2228	25.4549	25.6056	25.8263	25.7793	25.0586	25.1356	25.5793	25.6583	25.5011	24.6082	25.0759
thiG	O31618	Thiazole synthase	sp|O31618|THIG_BACSU Thiazole synthase OS=Bacillus subtilis (strain 168) OX=224308 GN=thiG PE=1 SV=1	9	37.1	0	140.8	-0.171798	-0.346294	-0.0513757	-0.226132	0.0195433	-0.100879	-0.100619	0.373883	0.768736	0.159102	0.970621	0.033964	0.418702	0.416982	26.7984	27.3918	27.1214	26.8741	26.9813	26.9408	26.9031	26.6834	26.6862	27.1729	27.1576	26.9224	27.2034	26.997	26.8984	26.8119	27.0003	26.7623	26.7984	27.3918	27.1214	26.8741	26.9813	26.9408	26.9031	26.6834	26.6862	27.1729
thiF	O31619	Sulfur carrier protein ThiS adenylyltransferase	sp|O31619|THIF_BACSU Sulfur carrier protein ThiS adenylyltransferase OS=Bacillus subtilis (strain 168) OX=224308 GN=thiF PE=3 SV=1	3	10.7	0	16.003	-0.186839	0.0796579	-0.257823	0.0168298	-0.227591	-0.156607	-0.164763	0.205725	0.0909718	0.519346	0.0286695	0.265171	0.266596	0.682915	22.9099	23.8652	23.1493	23.5035	23.0021	22.8583	23.4315	23.4956	23.2363	23.2985	23.8789	23.4298	23.1171	23.5187	23.198	23.6965	23.4322	23.529	22.9099	23.8652	23.1493	23.5035	23.0021	22.8583	23.4315	23.4956	23.2363	23.2985
thiD	O31620	Hydroxymethylpyrimidine/phosphomethylpyrimidine kinase	sp|O31620|THID_BACSU Hydroxymethylpyrimidine/phosphomethylpyrimidine kinase OS=Bacillus subtilis (strain 168) OX=224308 GN=thiD PE=1 SV=1	8	34.3	0	46.972	-0.202236	-0.366283	-0.141335	-0.0103881	0.324279	0.263378	-0.0316168	0.773527	1.0577	0.598175	0.034996	1.15703	2.24374	0.0807378	26.9486	27.2758	27.166	26.9071	26.946	26.9306	26.8799	26.901	26.5106	26.6462	26.9572	26.8142	26.6209	26.6539	26.7188	26.7201	26.8381	26.8282	26.9486	27.2758	27.166	26.9071	26.946	26.9306	26.8799	26.901	26.5106	26.6462
yjcG	O31629	Putative phosphoesterase YjcG	sp|O31629|YJCG_BACSU Putative phosphoesterase YjcG OS=Bacillus subtilis (strain 168) OX=224308 GN=yjcG PE=1 SV=1	12	55.6	0	82.61	-0.529762	-0.791039	-0.21793	-0.226008	0.372019	0.0601864	-0.193012	1.06257	1.6383	0.565472	0.564633	0.790061	0.205106	0.474114	28.5024	29.0231	28.5358	28.1712	28.1266	28.1743	28.0936	27.9498	27.6449	28.5269	28.3506	28.0677	28.2919	27.935	28.0646	27.8569	28.1937	28.2167	28.5024	29.0231	28.5358	28.1712	28.1266	28.1743	28.0936	27.9498	27.6449	28.5269
yjcH	O31630	Uncharacterized protein YjcH	sp|O31630|YJCH_BACSU Uncharacterized protein YjcH OS=Bacillus subtilis (strain 168) OX=224308 GN=yjcH PE=4 SV=1	3	11.7	0	6.5222	-0.306519	-0.252329	-0.0497595	-0.353125	-0.0448627	-0.301622	0.0559336	1.37322	0.875547	0.111297	0.9109	0.157446	0.807903	0.111615	23.4506	23.5322	23.7238	23.2099	23.3795	23.1977	23.416	23.1078	23.4259	23.611	23.7351	23.4951	23.8094	23.5645	23.318	23.3652	23.4461	22.9705	23.4506	23.5322	23.7238	23.2099	23.3795	23.1977	23.416	23.1078	23.4259	23.611
metI	O31631	Cystathionine gamma-synthase/O-acetylhomoserine (thiol)-lyase	sp|O31631|METI_BACSU Cystathionine gamma-synthase/O-acetylhomoserine (thiol)-lyase OS=Bacillus subtilis (strain 168) OX=224308 GN=metI PE=1 SV=1	9	27.1	0	81.004	0.267871	0.623063	0.0597515	-0.131742	-0.364315	-0.156195	0.39049	0.603303	1.48683	0.0896183	0.219161	0.623205	0.401567	1.7774	27.5858	27.7398	28.0797	27.9878	27.888	28.3331	28.4948	28.2779	28.5018	28.1519	28.5398	27.8065	28.3734	28.2397	28.0644	27.9284	28.1501	28.0245	27.5858	27.7398	28.0797	27.9878	27.888	28.3331	28.4948	28.2779	28.5018	28.1519
metC	O31632	Cystathionine beta-lyase MetC	sp|O31632|METC_BACSU Cystathionine beta-lyase MetC OS=Bacillus subtilis (strain 168) OX=224308 GN=metC PE=1 SV=1	8	23.6	0	55.684	-0.292906	-0.321516	-0.0053908	-0.135838	0.0179367	-0.269578	-0.167741	0.436103	0.470752	0.00715533	0.285682	0.022343	0.430445	0.294169	24.6376	25.0437	25.453	24.6069	25.0636	24.5851	24.5935	24.5093	25.0669	24.8109	25.2036	25.066	24.7707	25.4471	24.8465	25.1933	24.7656	24.714	24.6376	25.0437	25.453	24.6069	25.0636	24.5851	24.5935	24.5093	25.0669	24.8109
yjcM	O31635	Uncharacterized protein YjcM	sp|O31635|YJCM_BACSU Uncharacterized protein YjcM OS=Bacillus subtilis (strain 168) OX=224308 GN=yjcM PE=3 SV=1	11	30.8	0	34.469	-0.963963	-0.217464	-0.971434	-0.716909	-0.124738	-0.117267	0.374708	1.32511	0.301217	1.50104	1.96151	0.17186	0.192487	0.977288	25.793	25.9446	25.1277	24.8124	24.4808	24.6801	25.1425	25.4761	25.5942	25.8063	25.6115	25.8216	25.1502	24.4451	24.7299	25.2165	25.0569	24.8153	25.793	25.9446	25.1277	24.8124	24.4808	24.6801	25.1425	25.4761	25.5942	25.8063
yjcN	O31636	Uncharacterized protein YjcN	sp|O31636|YJCN_BACSU Uncharacterized protein YjcN OS=Bacillus subtilis (strain 168) OX=224308 GN=yjcN PE=3 SV=1	1	12.3	0	9.1595	1.07746	-0.200296	0.118258	-0.161087	-0.724411	0.23479	-0.76362	0.209917	0.0276834	0.0993253	0.156496	0.134977	0.298754	0.1681	NaN	24.9514	24.1019	23.5105	23.8818	23.9675	24.2042	23.9875	NaN	23.6401	23.8653	22.7952	23.6351	23.0394	23.9809	22.9534	23.2405	23.6235	19.0741	24.9514	24.1019	23.5105	23.8818	23.9675	24.2042	23.9875	19.3348	23.6401
yjcS	O31641	Uncharacterized protein YjcS	sp|O31641|YJCS_BACSU Uncharacterized protein YjcS OS=Bacillus subtilis (strain 168) OX=224308 GN=yjcS PE=1 SV=1	4	41	0	6.1062	1.47654	1.30931	1.38963	2.88254	0.913815	1.00073	-0.659419	0.484002	0.413667	0.737553	2.55948	0.288919	0.52777	0.408462	23.2811	NaN	20.1132	22.6684	22.504	22.2472	22.6116	23.1206	21.1857	19.8322	19.7599	20.6565	22.3508	20.0505	22.0162	22.4401	22.9027	23.5534	23.2811	19.5957	20.1132	22.6684	22.504	22.2472	22.6116	23.1206	21.1857	19.8322
rsgI	O31655	Anti-sigma-I factor RsgI	sp|O31655|RSGI_BACSU Anti-sigma-I factor RsgI OS=Bacillus subtilis (strain 168) OX=224308 GN=rsgI PE=1 SV=1	3	9.4	0	18.686	-0.358	-0.321377	-0.229514	0.166187	0.423688	0.295202	-0.0638771	0.60613	0.546761	0.955897	0.295739	0.731183	0.907461	0.0999214	23.6352	24.3441	24.2383	23.6955	23.5132	23.9349	23.9063	23.7944	23.5527	23.7779	23.6952	23.4735	23.3781	23.3672	23.5127	23.5032	24.1849	23.7569	23.6352	24.3441	24.2383	23.6955	23.5132	23.9349	23.9063	23.7944	23.5527	23.7779
htpX	O31657	Protease HtpX homolog	sp|O31657|HTPX_BACSU Protease HtpX homolog OS=Bacillus subtilis (strain 168) OX=224308 GN=htpX PE=3 SV=1	4	11.7	0	123.58	-0.180235	-0.0700251	-0.113189	0.215749	0.31025	0.243204	0.0244757	0.412645	0.538901	0.2196	0.806383	1.34663	0.432116	0.0820734	28.2578	28.3828	28.3217	28.349	27.8172	28.2553	28.2316	28.335	28.1857	28.1375	27.8597	28.0344	28.0072	27.5523	28.1325	28.0464	28.3558	28.2766	28.2578	28.3828	28.3217	28.349	27.8172	28.2553	28.2316	28.335	28.1857	28.1375
mtnA	O31662	Methylthioribose-1-phosphate isomerase	sp|O31662|MTNA_BACSU Methylthioribose-1-phosphate isomerase OS=Bacillus subtilis (strain 168) OX=224308 GN=mtnA PE=1 SV=1	10	34.8	0	75.367	-0.0108585	-0.241012	-0.083636	-0.272549	-0.359881	-0.287104	-0.328344	0.017967	0.377966	0.147096	0.717205	0.77359	0.573444	0.584453	24.7322	24.5594	25.1557	24.7237	24.9729	24.7182	24.5568	24.2375	24.93	25.1977	25.2941	25.0352	24.9119	25.4704	24.8938	25.1314	24.9412	24.6367	24.7322	24.5594	25.1557	24.7237	24.9729	24.7182	24.5568	24.2375	24.93	25.1977
mtnK	O31663	Methylthioribose kinase	sp|O31663|MTNK_BACSU Methylthioribose kinase OS=Bacillus subtilis (strain 168) OX=224308 GN=mtnK PE=1 SV=2	10	28.5	0	45.741	-0.0916398	-0.190646	0.122122	0.00582123	0.0656916	-0.14807	-0.130776	0.206661	0.399278	0.357897	0.0317986	0.182616	0.357175	0.301926	25.2624	25.422	25.6903	25.1762	25.5809	25.3427	25.1919	25.041	25.5699	25.4353	25.4197	25.3226	25.5114	25.7352	25.2975	25.4819	25.4048	25.3085	25.2624	25.422	25.6903	25.1762	25.5809	25.3427	25.1919	25.041	25.5699	25.4353
mtnU	O31664	Hydrolase MtnU	sp|O31664|MTNU_BACSU 2-oxoglutaramate amidase OS=Bacillus subtilis (strain 168) OX=224308 GN=mtnU PE=1 SV=1	5	15.8	0	14.555	-0.16121	-0.0582511	0.0098362	-0.288505	-0.147235	-0.318281	0.0830193	0.653807	0.106765	0.0145726	0.333258	0.535268	0.60295	0.0793128	23.749	23.7843	23.5	23.6018	23.5532	23.3945	23.3589	23.5588	23.9407	23.8823	23.9288	23.6638	23.853	24.173	23.4784	24.1719	23.2721	23.1654	23.749	23.7843	23.5	23.6018	23.5532	23.3945	23.3589	23.5588	23.9407	23.8823
mtnE	O31665	Transaminase MtnE	sp|O31665|MTNE_BACSU L-glutamine--4-(methylsulfanyl)-2-oxobutanoate aminotransferase OS=Bacillus subtilis (strain 168) OX=224308 GN=mtnE PE=1 SV=1	5	10.3	0	6.2417	-0.328868	-0.535943	-0.155038	-0.405589	-0.149954	-0.323785	-0.280308	0.663384	1.14078	0.305315	0.950722	0.287775	0.663607	0.616682	22.8031	22.99	23.3872	22.479	22.9701	22.7447	22.6088	22.2712	22.6925	23.2641	23.3786	22.9874	22.9966	23.3709	22.7975	23.0778	22.8007	22.5349	22.8031	22.99	23.3872	22.479	22.9701	22.7447	22.6088	22.2712	22.6925	23.2641
mtnW	O31666	2,3-diketo-5-methylthiopentyl-1-phosphate enolase	sp|O31666|MTNW_BACSU 2,3-diketo-5-methylthiopentyl-1-phosphate enolase OS=Bacillus subtilis (strain 168) OX=224308 GN=mtnW PE=1 SV=2	3	7.9	0	7.1922	-0.0552966	-0.22955	-0.00685501	-0.176484	-0.106959	-0.155401	-0.160025	0.0649407	0.31464	0.0115113	0.533306	0.139155	0.284454	0.437772	23.4752	23.7411	24.3695	23.5957	23.9735	23.8506	23.7717	23.4599	23.6655	23.9481	23.9627	23.9958	23.693	24.3164	23.8767	23.8833	23.9486	23.5452	23.4752	23.7411	24.3695	23.5957	23.9735	23.8506	23.7717	23.4599	23.6655	23.9481
mtnX	O31667	2-hydroxy-3-keto-5-methylthiopentenyl-1-phosphate phosphatase	sp|O31667|MTNX_BACSU 2-hydroxy-3-keto-5-methylthiopentenyl-1-phosphate phosphatase OS=Bacillus subtilis (strain 168) OX=224308 GN=mtnX PE=1 SV=1	7	31.5	0	46.086	0.033507	-0.285355	0.661635	0.757542	0.112957	-0.515171	-0.929941	0.0301892	0.458293	1.67421	1.68414	0.152582	0.6753	3.34548	26.493	25.8651	25.7317	25.6953	25.8606	26.6344	25.6893	25.8725	25.672	25.6802	25.9166	26.1541	26.7401	26.5424	26.4533	26.5863	26.7623	26.6749	26.493	25.8651	25.7317	25.6953	25.8606	26.6344	25.6893	25.8725	25.672	25.6802
mtnB	O31668	Methylthioribulose-1-phosphate dehydratase	sp|O31668|MTNB_BACSU Methylthioribulose-1-phosphate dehydratase OS=Bacillus subtilis (strain 168) OX=224308 GN=mtnB PE=1 SV=1	4	22	0	47.599	-0.410697	-0.640575	-0.0778948	-0.220907	-0.0125974	-0.3454	-0.432266	0.895869	1.65583	0.0850882	0.277974	0.0126856	0.768144	1.71734	25.6278	25.9283	26.0818	25.1872	25.4628	25.7558	25.2346	25.1055	25.3761	26.034	26.3091	25.3326	25.9622	25.9012	25.5787	25.668	25.7287	25.6163	25.6278	25.9283	26.0818	25.1872	25.4628	25.7558	25.2346	25.1055	25.3761	26.034
mtnD	O31669	Acireductone dioxygenase	sp|O31669|MTND_BACSU Acireductone dioxygenase OS=Bacillus subtilis (strain 168) OX=224308 GN=mtnD PE=3 SV=1	12	55.6	0	230.11	-0.263247	-0.422487	0.166904	0.165714	0.0469666	-0.383184	-0.541234	0.498029	1.20658	0.421491	0.411557	0.0899229	0.780252	1.74281	29.2549	28.9087	28.8347	28.681	28.4446	29.0829	28.7171	28.5997	28.414	29.1966	28.9232	28.7375	29.3205	29.0382	28.9994	29.0539	29.3244	28.9762	29.2549	28.9087	28.8347	28.681	28.4446	29.0829	28.7171	28.5997	28.414	29.1966
mhqR	O31672	HTH-type transcriptional regulator MhqR	sp|O31672|MHQR_BACSU HTH-type transcriptional regulator MhqR OS=Bacillus subtilis (strain 168) OX=224308 GN=mhqR PE=2 SV=1	3	19.3	0.00077821	2.8939	0.144992	0.114273	-0.608416	-0.205873	-0.440872	0.312535	-0.120726	0.110363	0.0858248	0.33386	0.428937	0.372287	0.161049	0.240725	27.4375	26.0039	27.1918	26.9102	27.0138	27.1441	27.0119	26.9258	27.0383	27.2941	27.2602	27.4015	25.3585	27.445	27.3271	27.12	27.4216	26.7966	27.4375	26.0039	27.1918	26.9102	27.0138	27.1441	27.0119	26.9258	27.0383	27.2941
clpE	O31673	ATP-dependent Clp protease ATP-binding subunit ClpE	sp|O31673|CLPE_BACSU ATP-dependent Clp protease ATP-binding subunit ClpE OS=Bacillus subtilis (strain 168) OX=224308 GN=clpE PE=1 SV=1	4	6.9	0	6.546	-0.58654	-0.565037	0.0545616	-0.180579	0.321397	-0.319705	-0.0630614	0.856216	0.848168	0.159174	0.685918	0.478424	0.676065	0.147974	24.0642	24.875	24.7595	24.0449	24.2509	23.6433	23.7729	24.2294	24.0013	24.1009	24.2399	24.3938	24.2465	24.4868	24.1649	24.072	24.2071	23.9137	24.0642	24.875	24.7595	24.0449	24.2509	23.6433	23.7729	24.2294	24.0013	24.1009
queD	O31676	6-carboxy-5,6,7,8-tetrahydropterin synthase	sp|O31676|QUED_BACSU 6-carboxy-5,6,7,8-tetrahydropterin synthase OS=Bacillus subtilis (strain 168) OX=224308 GN=queD PE=1 SV=2	3	29.5	0	7.8803	0.0912902	-0.355401	-0.358061	-0.435568	-0.543471	-0.09412	-0.463304	0.10764	0.5571	1.39632	1.66034	0.866887	0.164653	1.26125	23.67	23.6953	24.3919	24.1486	23.6287	24.2539	23.3839	23.8208	23.4863	24.6306	24.4413	24.3158	23.9656	24.1355	24.2124	23.9319	24.1361	24.0129	23.67	23.6953	24.3919	24.1486	23.6287	24.2539	23.3839	23.8208	23.4863	24.6306
queF	O31678	NADPH-dependent 7-cyano-7-deazaguanine reductase	sp|O31678|QUEF_BACSU NADPH-dependent 7-cyano-7-deazaguanine reductase OS=Bacillus subtilis (strain 168) OX=224308 GN=queF PE=1 SV=1	5	32.1	0	14.434	-0.554171	-0.692117	-0.282025	-0.282839	0.00489426	-0.267252	-0.404383	1.13391	1.37026	1.20416	0.780522	0.00853815	1.3856	0.856374	23.721	24.1867	23.6711	23.3056	23.2549	23.3557	23.5058	22.9899	23.0067	23.798	24.0213	23.7448	23.5377	23.7021	23.4783	23.3782	23.8337	23.5036	23.721	24.1867	23.6711	23.3056	23.2549	23.3557	23.5058	22.9899	23.0067	23.798
ykvS	O31684	Uncharacterized protein YkvS	sp|O31684|YKVS_BACSU Uncharacterized protein YkvS OS=Bacillus subtilis (strain 168) OX=224308 GN=ykvS PE=4 SV=2	3	49.2	0	110.8	0.879619	1.22318	0.0898037	0.633522	-0.29981	0.490005	0.289847	0.616435	0.819613	0.0858265	0.977837	0.188164	0.637168	0.549217	32.1919	30.4662	31.9625	32.2045	32.3896	32.6654	32.7761	32.8262	32.6878	31.837	31.4488	32.2342	32.2789	31.35	32.1605	32.1386	32.4518	32.8302	32.1919	30.4662	31.9625	32.2045	32.3896	32.6654	32.7761	32.8262	32.6878	31.837
ykvY	O31689	Putative dipeptidase YkvY	sp|O31689|YKVY_BACSU Putative dipeptidase YkvY OS=Bacillus subtilis (strain 168) OX=224308 GN=ykvY PE=3 SV=1	14	45.5	0	139.52	0.000451406	0.395959	-0.0470842	0.10621	0.370075	0.41761	0.659823	0.000592648	0.743631	0.168595	0.415132	0.696331	1.05666	1.87698	26.2942	26.8693	26.235	26.6882	26.5063	26.2053	27.0705	26.7585	26.7574	26.0264	26.2814	25.9805	26.0013	26.1283	26.0174	26.1513	26.2915	26.1641	26.2942	26.8693	26.235	26.6882	26.5063	26.2053	27.0705	26.7585	26.7574	26.0264
ykuV	O31699	Thiol-disulfide oxidoreductase YkuV	sp|O31699|YKUV_BACSU Thiol-disulfide oxidoreductase YkuV OS=Bacillus subtilis (strain 168) OX=224308 GN=ykuV PE=1 SV=2	3	24.3	0	7.962	-0.667023	-0.724464	-0.103738	-0.204353	0.227135	-0.33615	-0.292976	0.642927	0.690634	0.124043	0.269034	0.187425	0.555709	0.538828	23.5345	24.7997	23.7173	23.1119	23.2703	23.6682	23.178	23.4594	23.2407	24.1733	23.3979	23.7988	24.0583	23.3381	23.6624	23.1753	23.7797	23.802	23.5345	24.7997	23.7173	23.1119	23.2703	23.6682	23.178	23.4594	23.2407	24.1733
moaE	O31705	Molybdopterin synthase catalytic subunit	sp|O31705|MOAE_BACSU Molybdopterin synthase catalytic subunit OS=Bacillus subtilis (strain 168) OX=224308 GN=moaE PE=3 SV=1	5	33.8	0	71.597	-0.289506	-0.549153	-0.10511	-0.295865	0.040252	-0.144144	-0.213036	1.48788	1.74819	0.263492	1.04779	0.122717	0.436389	0.794815	26.6255	26.7434	26.5858	26.3884	26.23	26.4678	26.2763	26.1021	25.9288	26.8229	26.5218	26.4893	26.7425	26.3763	26.3998	26.2104	26.4307	26.3052	26.6255	26.7434	26.5858	26.3884	26.23	26.4678	26.2763	26.1021	25.9288	26.8229
yknX	O31710	Putative efflux system component YknX	sp|O31710|YKNX_BACSU Putative efflux system component YknX OS=Bacillus subtilis (strain 168) OX=224308 GN=yknX PE=1 SV=1	5	13.3	0	14.666	-0.335998	-0.956853	0.0825113	-0.0842559	0.47392	0.0554104	-0.398678	0.37723	1.55762	0.233552	0.326133	0.820832	0.0580495	1.03496	22.7458	23.4931	23.0185	22.7033	23.2888	22.2574	22.4148	22.0208	21.9513	22.7655	22.492	22.5783	22.5123	22.8968	22.6741	22.6646	22.4655	22.4528	22.7458	23.4931	23.0185	22.7033	23.2888	22.2574	22.4148	22.0208	21.9513	22.7655
yknY	O31711	Uncharacterized ABC transporter ATP-binding protein YknY	sp|O31711|YKNY_BACSU Uncharacterized ABC transporter ATP-binding protein YknY OS=Bacillus subtilis (strain 168) OX=224308 GN=yknY PE=1 SV=1	2	9.6	0.0015083	2.5154	-1.20806	-0.504961	-1.50069	0.295073	-0.518336	-0.225697	-1.31837	0.255115	0.125261	0.507178	0.14491	0.130677	0.044453	0.740798	23.3768	NaN	21.9022	NaN	NaN	22.7135	21.396	21.2131	NaN	22.5138	21.3598	21.785	NaN	NaN	22.387	21.111	22.0566	23.3764	23.3768	18.8247	21.9022	19.4602	18.3057	22.7135	21.396	21.2131	19.9797	22.5138
ykpA	O31716	Uncharacterized ABC transporter ATP-binding protein YkpA	sp|O31716|YKPA_BACSU Uncharacterized ABC transporter ATP-binding protein YkpA OS=Bacillus subtilis (strain 168) OX=224308 GN=ykpA PE=3 SV=1	11	21.5	0	29.056	0.0669619	-0.108499	-0.00195948	-0.357155	-0.455053	-0.386132	-0.206397	0.07361	0.206949	0.00273804	0.614034	1.21736	0.478172	0.311162	23.2381	23.2466	23.6256	23.4107	23.9399	22.9606	23.2627	22.9898	23.5323	23.6862	24.0645	23.7247	23.7371	24.1995	23.533	23.9028	23.2697	23.2315	23.2381	23.2466	23.6256	23.4107	23.9399	22.9606	23.2627	22.9898	23.5323	23.6862
ykzG	O31718	UPF0356 protein YkzG	sp|O31718|RPOY_BACSU DNA-directed RNA polymerase subunit epsilon OS=Bacillus subtilis (strain 168) OX=224308 GN=rpoY PE=1 SV=1	3	30.4	0	136.02	0.0234261	0.196157	-0.0236581	0.375765	0.14661	0.193694	-0.0329971	0.0287626	0.359785	0.0460342	1.05549	0.242018	0.351866	0.108596	29.5511	28.8907	29.0803	29.5436	28.8853	29.1635	29.4458	29.4821	29.1826	29.0918	28.7752	29.2153	28.9964	28.8051	29.2098	29.2997	29.4464	29.4634	29.5511	28.8907	29.0803	29.5436	28.8853	29.1635	29.4458	29.4821	29.1826	29.0918
ylmA	O31723	Uncharacterized ABC transporter ATP-binding protein YlmA	sp|O31723|YLMA_BACSU Uncharacterized ABC transporter ATP-binding protein YlmA OS=Bacillus subtilis (strain 168) OX=224308 GN=ylmA PE=2 SV=2	6	16.7	0	14.175	0.117935	0.0135797	0.0306714	-0.0147082	-0.219741	-0.132478	-0.191453	0.397695	0.0362899	0.0938747	0.066493	0.745923	0.52155	1.26884	23.1384	23.0326	22.7649	23.1344	23.0919	23.0635	22.9588	22.9185	23.0994	23.2081	23.304	23.0831	23.2074	23.4055	23.0743	23.2653	23.1576	23.1281	23.1384	23.0326	22.7649	23.1344	23.0919	23.0635	22.9588	22.9185	23.0994	23.2081
ylmB	O31724	N-formyl-4-amino-5-aminomethyl-2-methylpyrimidine deformylase	sp|O31724|FAPD_BACSU N-formyl-4-amino-5-aminomethyl-2-methylpyrimidine deformylase OS=Bacillus subtilis (strain 168) OX=224308 GN=ylmB PE=1 SV=2	5	14.8	0	16.717	-0.272239	-0.115604	-0.0907955	-0.40115	-0.166508	-0.347951	0.119038	0.286186	0.160414	0.140822	0.595459	0.222015	0.4174	0.163414	22.2265	22.6859	23.0766	22.3153	22.9328	21.9243	22.576	22.3997	22.6665	22.5825	23.0991	22.807	22.5	23.1033	22.6129	22.8287	22.4846	21.9719	22.2265	22.6859	23.0766	22.3153	22.9328	21.9243	22.576	22.3997	22.6665	22.5825
ylmE	O31727	UPF0001 protein YlmE	sp|O31727|PLPHP_BACSU Pyridoxal phosphate homeostasis protein OS=Bacillus subtilis (strain 168) OX=224308 GN=ylmE PE=3 SV=1	4	24.3	0	75.666	0.127762	0.260495	-0.128062	-0.198555	-0.384159	-0.128335	0.0748908	0.262204	0.560199	0.667053	0.869641	0.825341	1.11123	0.317394	24.7761	24.3203	24.9016	24.7857	24.7382	24.8574	24.8202	25.0068	24.9525	25.1942	24.9801	24.9762	24.9809	24.9426	24.8428	24.93	24.929	24.6958	24.7761	24.3203	24.9016	24.7857	24.7382	24.8574	24.8202	25.0068	24.9525	25.1942
sepF	O31728	Cell division protein SepF	sp|O31728|SEPF_BACSU Cell division protein SepF OS=Bacillus subtilis (strain 168) OX=224308 GN=sepF PE=1 SV=3	4	25.8	0	31.493	-0.101913	-0.276702	-0.110355	-0.135344	0.215726	0.224168	0.0743675	0.551731	0.560097	0.25944	0.374698	0.667073	0.731516	0.128629	25.9126	25.7888	25.9877	25.8452	25.6794	25.8587	25.9417	25.6255	25.2918	25.8542	25.7445	25.4432	25.7242	25.3417	25.6449	25.4264	25.7098	25.4997	25.9126	25.7888	25.9877	25.8452	25.6794	25.8587	25.9417	25.6255	25.2918	25.8542
ylqB	O31737	Uncharacterized protein YlqB	sp|O31737|YLQB_BACSU Uncharacterized protein YlqB OS=Bacillus subtilis (strain 168) OX=224308 GN=ylqB PE=1 SV=1	5	39.8	0	142.12	-0.394363	-0.299398	-0.567048	-0.23944	-0.311042	-0.138357	-0.371	0.349415	0.266998	2.63845	0.532363	0.277778	0.283002	0.806623	27.359	28.6472	27.492	27.6197	27.0853	27.6101	27.606	27.5085	27.4854	28.036	28.2436	28.1518	27.6729	27.5746	27.4826	28.183	27.5952	27.9348	27.359	28.6472	27.492	27.6197	27.0853	27.6101	27.606	27.5085	27.4854	28.036
rimM	O31740	Ribosome maturation factor RimM	sp|O31740|RIMM_BACSU Ribosome maturation factor RimM OS=Bacillus subtilis (strain 168) OX=224308 GN=rimM PE=3 SV=1	5	33.9	0	14.949	-0.0491803	-0.359031	-0.248327	-0.200839	-0.141785	0.0573616	-0.299976	0.438689	1.27334	1.03617	1.09631	1.80717	0.236595	1.1829	23.6921	23.6994	23.6175	23.5596	23.6079	23.6939	23.1338	23.4541	23.3441	23.8187	23.8339	23.7818	23.3965	23.6517	23.6412	23.6208	23.7155	23.4956	23.6921	23.6994	23.6175	23.5596	23.6079	23.6939	23.1338	23.4541	23.3441	23.8187
rplS	O31742	50S ribosomal protein L19	sp|O31742|RL19_BACSU Large ribosomal subunit protein bL19 OS=Bacillus subtilis (strain 168) OX=224308 GN=rplS PE=1 SV=2	8	43.5	0	51.634	-0.313656	-0.0511614	-0.298088	-0.538486	-0.131868	-0.147436	0.355457	0.431984	0.0644198	0.473597	0.513927	0.20512	0.174203	0.323982	27.3542	28.0981	27.9159	27.4949	27.8389	27.0936	27.6701	27.5037	28.041	27.9333	28.0453	27.7853	27.2743	28.0763	27.5191	28.1713	27.0636	26.9135	27.3542	28.0981	27.9159	27.4949	27.8389	27.0936	27.6701	27.5037	28.041	27.9333
rbgA	O31743	Ribosome biogenesis GTPase A	sp|O31743|RBGA_BACSU Ribosome biogenesis GTPase A OS=Bacillus subtilis (strain 168) OX=224308 GN=rbgA PE=1 SV=1	5	17	0	7.963	-0.387375	-0.382875	0.0400022	-0.0369676	0.0392036	-0.388173	-0.306704	0.511779	1.09358	0.0828224	0.0878821	0.127923	0.50492	0.830657	22.5747	22.4205	22.568	22.3743	22.4636	21.5632	22.0016	22.0192	22.3938	22.5996	22.2881	22.5579	22.4712	22.7834	22.3111	22.5552	22.5603	22.2192	22.5747	22.4205	22.568	22.3743	22.4636	21.5632	22.0016	22.0192	22.3938	22.5996
pyrH	O31749	Uridylate kinase	sp|O31749|PYRH_BACSU Uridylate kinase OS=Bacillus subtilis (strain 168) OX=224308 GN=pyrH PE=1 SV=2	4	16.7	0	11.909	-0.211125	-0.496061	-0.0363541	-0.0184186	0.252678	0.0779069	-0.224964	0.411571	0.991039	0.0692475	0.0633812	0.922801	0.113763	0.441075	23.8125	24.1374	24.1082	23.7249	24.1601	23.5398	23.2328	23.4588	23.8784	23.7475	23.6785	23.8742	23.4566	24.0328	23.7017	23.8451	23.5846	23.8152	23.8125	24.1374	24.1082	23.7249	24.1601	23.5398	23.2328	23.4588	23.8784	23.7475
dxr	O31753	1-deoxy-D-xylulose 5-phosphate reductoisomerase	sp|O31753|DXR_BACSU 1-deoxy-D-xylulose 5-phosphate reductoisomerase OS=Bacillus subtilis (strain 168) OX=224308 GN=dxr PE=3 SV=2	4	12	0	5.3279	-1.13128	1.44859	-0.0218868	-0.42417	-2.19572	-3.30511	-0.322957	0.132676	0.223591	0.020502	0.582081	0.350826	0.592954	1.55754	NaN	22.7397	22.4209	NaN	22.4725	NaN	21.5957	21.8119	21.6946	22.6295	22.8095	21.9045	22.3435	22.8451	22.0893	22.162	21.9257	21.9834	15.5958	22.7397	22.4209	15.2543	22.4725	19.6357	21.5957	21.8119	21.6946	22.6295
proS	O31755	Proline--tRNA ligase	sp|O31755|SYP_BACSU Proline--tRNA ligase OS=Bacillus subtilis (strain 168) OX=224308 GN=proS PE=3 SV=1	13	25.5	0	38.873	-0.0272013	-0.0197074	-0.0645256	-0.291937	-0.278215	-0.240891	-0.00598526	0.0417816	0.0364583	0.134707	0.885862	0.658564	0.489024	0.0133584	23.8933	23.6161	24.1625	23.7661	24.1684	23.6557	23.799	23.7705	24.0432	23.9901	24.3046	24.2117	23.9359	24.3979	23.9791	24.1151	23.766	23.7496	23.8933	23.6161	24.1625	23.7661	24.1684	23.6557	23.799	23.7705	24.0432	23.9901
rnjB	O31760	Ribonuclease J2	sp|O31760|RNJ2_BACSU Ribonuclease J2 OS=Bacillus subtilis (strain 168) OX=224308 GN=rnjB PE=1 SV=3	13	21.6	0	56.561	-0.0179755	0.238723	-0.102554	-0.373453	-0.373032	-0.288453	0.239144	0.0202777	0.370683	0.139597	0.652916	0.668417	0.380034	0.36424	23.426	23.3665	24.0302	23.5711	23.9545	23.2432	23.7601	23.6164	24.1624	23.8067	24.1544	23.9808	23.5031	24.332	23.799	24.0406	23.3636	23.4173	23.426	23.3665	24.0302	23.5711	23.9545	23.2432	23.7601	23.6164	24.1624	23.8067
ymfF	O31764	Probable inactive metalloprotease YmfF	sp|O31764|YMFF_BACSU Probable inactive metalloprotease YmfF OS=Bacillus subtilis (strain 168) OX=224308 GN=ymfF PE=3 SV=2	7	15.7	0	11.525	-0.23096	-0.166934	-0.00191752	-0.0476163	-0.0186316	-0.247674	-0.13795	0.423064	0.317307	0.00282479	0.0640728	0.0284716	0.454582	0.2092	24.0362	23.4246	23.8095	23.5836	23.7485	23.2453	23.8158	23.4561	23.4975	23.6296	24.0258	23.6708	23.5348	24.1279	23.6576	24.166	23.4579	23.5594	24.0362	23.4246	23.8095	23.5836	23.7485	23.2453	23.8158	23.4561	23.4975	23.6296
ymfH	O31766	Uncharacterized zinc protease YmfH	sp|O31766|YMFH_BACSU Uncharacterized zinc protease YmfH OS=Bacillus subtilis (strain 168) OX=224308 GN=ymfH PE=3 SV=2	8	22	0	26.389	-0.288677	0.0740325	0.0690867	-1.04393	0.109715	-0.248048	1.22768	0.37265	0.0861765	0.087324	0.335649	0.124061	0.368977	0.399528	21.8487	22.6597	22.5552	21.8533	22.4605	21.8838	22.6578	22.1189	22.509	22.1649	22.6191	21.9505	22.6607	22.3138	21.9672	22.1737	22.5244	NaN	21.8487	22.6597	22.5552	21.8533	22.4605	21.8838	22.6578	22.1189	22.509	22.1649
ymfM	O31771	Uncharacterized membrane protein YmfM	sp|O31771|YMFM_BACSU Uncharacterized membrane protein YmfM OS=Bacillus subtilis (strain 168) OX=224308 GN=ymfM PE=4 SV=3	2	9.4	0.0085106	1.8158	-1.15192	-2.00609	0.069088	0.871721	-0.671543	-1.89255	-3.54935	0.247329	0.488858	0.0202666	0.445321	0.246698	0.428101	0.843536	NaN	NaN	21.1954	21.3372	NaN	NaN	NaN	NaN	NaN	NaN	20.9451	21.4716	NaN	21.3831	21.4496	21.2992	21.2312	21.5438	18.4817	19.7674	21.1954	21.3372	15.7961	18.8554	19.4027	19.2436	14.7799	19.0424
rny	O31774	Ribonuclease Y	sp|O31774|RNY_BACSU Ribonuclease Y OS=Bacillus subtilis (strain 168) OX=224308 GN=rny PE=1 SV=1	15	27.5	0	55.972	-0.325072	-0.471951	-0.0729815	-0.192048	0.249439	-0.00265121	-0.0304635	1.23818	1.60346	0.150642	0.44743	0.964913	0.00481621	0.0548947	24.8098	25.1263	24.9126	24.6339	24.684	24.5554	24.546	24.2856	24.6012	24.7003	24.7398	24.6601	24.327	24.9065	24.6478	24.8135	24.4478	24.2628	24.8098	25.1263	24.9126	24.6339	24.684	24.5554	24.546	24.2856	24.6012	24.7003
ymdB	O31775	Uncharacterized protein ymdB	sp|O31775|YMDB_BACSU 2,3-cyclic-nucleotide 2-phosphodiesterase OS=Bacillus subtilis (strain 168) OX=224308 GN=ymdB PE=1 SV=2	2	11.4	0	10.954	-0.737893	-0.99929	-0.241963	-0.24399	0.176652	-0.319278	-0.578648	1.00235	1.78975	0.288524	0.317868	0.272436	0.380941	1.04307	22.2497	22.1827	22.2944	21.3025	22.0114	21.1992	21.3438	21.4253	20.9597	22.1771	22.408	21.6116	21.3716	22.2021	21.8972	21.9138	22.1235	21.4275	22.2497	22.1827	22.2944	21.3025	22.0114	21.1992	21.3438	21.4253	20.9597	22.1771
miaB	O31778	tRNA-2-methylthio-N(6)-dimethylallyladenosine synthase	sp|O31778|MIAB_BACSU tRNA-2-methylthio-N(6)-dimethylallyladenosine synthase OS=Bacillus subtilis (strain 168) OX=224308 GN=miaB PE=1 SV=1	3	6.5	0	4.6318	1.22118	0.167826	1.40328	0.0719986	0.607339	0.425238	0.703167	0.339677	0.0362014	0.552121	0.0124142	0.14069	0.19836	0.136414	21.646	NaN	21.4386	21.2176	22.0794	21.0117	NaN	21.9709	NaN	NaN	NaN	21.2117	21.7179	21.7574	NaN	21.5346	NaN	21.1598	21.646	17.5606	21.4386	21.2176	22.0794	21.0117	19.4878	21.9709	19.6899	19.3118
ymcA	O31779	Uncharacterized protein YmcA	sp|O31779|YMCA_BACSU Uncharacterized protein YmcA OS=Bacillus subtilis (strain 168) OX=224308 GN=ymcA PE=1 SV=1	4	20.3	0	29.993	-0.299953	-0.491003	0.16829	0.236119	0.650113	0.18187	-0.0770092	0.346109	0.562384	0.419723	0.426107	0.750317	0.419113	0.0954614	29.4768	30.2489	29.1787	29.4758	29.1379	29.3908	29.3213	29.364	28.7461	28.9697	28.9545	29.0298	29.2537	28.8565	29.3488	28.8216	29.3159	29.5249	29.4768	30.2489	29.1787	29.4758	29.1379	29.3908	29.3213	29.364	28.7461	28.9697
ymaE	O31787	Uncharacterized protein YmaE	sp|O31787|YMAE_BACSU Uncharacterized protein YmaE OS=Bacillus subtilis (strain 168) OX=224308 GN=ymaE PE=4 SV=2	7	24.5	0	15.606	-0.304286	-0.259413	-0.133191	-0.701392	0.497117	0.326022	0.939096	0.21162	0.157453	0.112185	0.640195	0.359578	0.322293	0.796261	24.4536	25.7914	24.174	24.5898	24.7712	24.1451	24.8539	24.9479	23.8389	23.9357	24.2535	24.7385	23.9465	23.707	24.8745	23.0492	23.3673	24.407	24.4536	25.7914	24.174	24.5898	24.7712	24.1451	24.8539	24.9479	23.8389	23.9357
ymaD	O31790	Uncharacterized protein YmaD	sp|O31790|YMAD_BACSU Uncharacterized protein YmaD OS=Bacillus subtilis (strain 168) OX=224308 GN=ymaD PE=3 SV=1	1	8.7	0	15.597	-0.452	-0.288972	-0.0567385	0.275588	0.650431	0.25517	0.0858701	0.499084	0.294536	0.0703375	0.423792	0.765019	0.359572	0.107642	23.7532	24.0833	23.0484	23.6494	23.0683	22.8112	23.8181	23.2399	22.96	22.7713	23.4496	22.7127	22.9823	22.6402	23.1409	23.0824	23.1868	23.4913	23.7532	24.0833	23.0484	23.6494	23.0683	22.8112	23.8181	23.2399	22.96	22.7713
hfq	O31796	RNA-binding protein Hfq	sp|O31796|HFQ_BACSU RNA-binding protein Hfq OS=Bacillus subtilis (strain 168) OX=224308 GN=hfq PE=1 SV=1	5	63	0	143.34	0.509848	0.620111	0.162178	0.738535	0.282283	0.629953	0.163858	0.738569	0.749766	0.325991	1.14472	0.371994	1.78402	0.170149	29.0714	29.9056	29.1711	29.9259	29.6864	30.0652	30.1311	30.3998	29.4774	28.8224	29.3993	29.0795	29.4025	29.0383	29.3469	29.4733	29.7554	30.288	29.0714	29.9056	29.1711	29.9259	29.6864	30.0652	30.1311	30.3998	29.4774	28.8224
yncF	O31801;O34919	Probable deoxyuridine 5-triphosphate nucleotidohydrolase YncF	sp|O31801|YNCF_BACSU Deoxyuridine 5-triphosphate nucleotidohydrolase YncF OS=Bacillus subtilis (strain 168) OX=224308 GN=yncF PE=1 SV=1	5	35.4	0	13.29	-0.178039	-0.289485	-0.100042	-0.118039	0.207464	0.129467	0.0360171	0.517077	0.691622	0.313889	0.269012	0.551673	0.554839	0.0634644	25.1726	25.4542	25.0423	25.1321	24.8738	25.129	25.2192	24.8373	24.7441	25.1138	25.1439	24.789	24.9923	24.8172	24.937	24.632	25.0086	25.052	25.1726	25.4542	25.0423	25.1321	24.8738	25.129	25.2192	24.8373	24.7441	25.1138
yncM	O31803	Uncharacterized protein YncM	sp|O31803|YNCM_BACSU Uncharacterized protein YncM OS=Bacillus subtilis (strain 168) OX=224308 GN=yncM PE=1 SV=1	12	61.2	0	322.61	0.0480569	0.505969	-0.566072	-0.129979	-0.589862	0.0242672	0.046086	0.0820093	1.09351	2.53088	0.201102	2.04749	0.0392334	0.0576766	25.6362	25.6292	25.6795	25.9556	25.3162	25.8171	25.9848	26.0148	26.4631	26.1249	26.2386	26.3509	25.5886	25.7633	25.6643	26.509	25.726	26.0895	25.6362	25.6292	25.6795	25.9556	25.3162	25.8171	25.9848	26.0148	26.4631	26.1249
yndB	O31806	Uncharacterized protein YndB	sp|O31806|YNDB_BACSU Uncharacterized protein YndB OS=Bacillus subtilis (strain 168) OX=224308 GN=yndB PE=1 SV=1	9	65.3	0	179.61	-0.381941	-0.406755	0.0522976	0.187455	0.136892	-0.297347	-0.457319	0.830347	1.20879	0.104755	0.855333	0.391664	0.574235	1.48218	26.8022	26.6491	26.3933	26.2337	25.9383	26.5268	26.2368	26.3681	26.0195	26.4222	26.6418	26.3699	26.6748	26.2199	26.6962	26.6223	26.6303	26.7437	26.8022	26.6491	26.3933	26.2337	25.9383	26.5268	26.2368	26.3681	26.0195	26.4222
ynzB	O31807	Uncharacterized protein YnzB	sp|O31807|YNZB_BACSU Uncharacterized protein YnzB OS=Bacillus subtilis (strain 168) OX=224308 GN=ynzB PE=4 SV=2	3	48.4	0	23.77	-0.300885	-0.201836	0.712131	0.829549	0.498711	-0.514305	-0.532675	0.53561	0.25076	1.66934	1.92332	0.886739	1.27454	0.82739	25.3363	25.6029	24.874	24.9902	24.8362	25.0842	25.4048	25.1918	24.6111	24.6798	24.6223	25.0151	25.4469	25.2519	25.7547	25.5097	25.6187	25.6773	25.3363	25.6029	24.874	24.9902	24.8362	25.0842	25.4048	25.1918	24.6111	24.6798
ynzC	O31818	UPF0291 protein YnzC	sp|O31818|YNZC_BACSU UPF0291 protein YnzC OS=Bacillus subtilis (strain 168) OX=224308 GN=ynzC PE=1 SV=1	2	26	0	10.495	-0.333346	-0.130976	-0.0118472	-0.268936	0.253415	-0.0680834	0.391375	0.45846	0.153022	0.019324	0.570796	0.313741	0.186189	0.947793	25.9206	26.3642	25.4218	25.7273	25.3719	25.6073	26.0012	25.8397	25.4727	26.0004	25.5136	25.4324	25.816	25.5876	25.5072	25.4799	25.449	25.2106	25.9206	26.3642	25.4218	25.7273	25.3719	25.6073	26.0012	25.8397	25.4727	26.0004
czrA	O31844	HTH-type transcriptional repressor CzrA	sp|O31844|CZRA_BACSU HTH-type transcriptional repressor CzrA OS=Bacillus subtilis (strain 168) OX=224308 GN=czrA PE=1 SV=1	1	12.1	0	3.5128	0.416057	0.864506	0.402311	0.473482	-0.181325	-0.167579	0.209699	0.483357	1.05201	0.635714	0.810041	0.184587	0.235485	0.70657	23.7603	22.7273	23.1641	23.7952	23.2053	23.8993	24.173	24.2018	23.8704	23.0791	23.2932	23.8234	23.9722	23.4485	23.9819	23.7694	24.0331	23.8135	23.7603	22.7273	23.1641	23.7952	23.2053	23.8993	24.173	24.2018	23.8704	23.0791
yozO	O31847	Uncharacterized protein YozO	sp|O31847|YOZO_BACSU Uncharacterized protein YozO OS=Bacillus subtilis (strain 168) OX=224308 GN=yozO PE=4 SV=1	5	40.4	0	14.418	0.107839	0.284898	-0.209605	-0.37522	-0.473896	-0.156452	0.186222	0.150668	0.48409	0.466756	0.473616	0.943605	0.24062	0.202923	23.1206	22.9588	23.5767	23.3427	23.6513	22.9856	23.2616	23.4015	23.8478	23.7209	23.7762	23.5807	23.4333	23.7972	23.2185	23.9095	23.0975	22.9451	23.1206	22.9588	23.5767	23.3427	23.6513	22.9856	23.2616	23.4015	23.8478	23.7209
cwlS	O31852	D-gamma-glutamyl-meso-diaminopimelic acid endopeptidase CwlS	sp|O31852|CWLS_BACSU D-gamma-glutamyl-meso-diaminopimelic acid endopeptidase CwlS OS=Bacillus subtilis (strain 168) OX=224308 GN=cwlS PE=1 SV=1	15	31.6	0	270.14	0.00779215	0.626605	-0.586961	-0.72528	-0.352498	0.242256	0.999388	0.00838138	0.86213	0.818256	0.698484	0.463904	0.322446	0.949017	28.8617	29.8108	29.3299	29.5543	29.1642	29.3071	29.8393	29.7515	30.2913	29.6346	29.9908	29.4344	29.1079	29.5639	28.6271	29.7498	28.5084	28.6257	28.8617	29.8108	29.3299	29.5543	29.1642	29.3071	29.8393	29.7515	30.2913	29.6346
rsbRC	O31856	RsbT co-antagonist protein RsbRC	sp|O31856|RSBRC_BACSU RsbT co-antagonist protein RsbRC OS=Bacillus subtilis (strain 168) OX=224308 GN=rsbRC PE=1 SV=1	2	7.4	0.008547	1.865	-0.170742	-0.239159	-2.0169	-1.76445	-0.340062	1.50609	1.18523	0.216733	0.324464	0.42703	0.832917	0.490961	0.31313	0.579903	21.7503	21.8041	22.5497	22.1006	21.9196	21.5717	21.5149	21.9128	21.9589	22.334	22.6025	22.1879	NaN	22.5627	21.6698	22.1369	NaN	NaN	21.7503	21.8041	22.5497	22.1006	21.9196	21.5717	21.5149	21.9128	21.9589	22.334
bshB2	O31857	Probable N-acetyl-alpha-D-glucosaminyl L-malate deacetylase 2	sp|O31857|BSHB2_BACSU Probable N-acetyl-alpha-D-glucosaminyl L-malate deacetylase 2 OS=Bacillus subtilis (strain 168) OX=224308 GN=bshB2 PE=3 SV=2	5	22.2	0	10.581	-0.190734	-0.0971578	-0.16093	-0.278081	0.0726465	0.0428422	0.25357	0.544141	0.240553	0.601292	1.25919	0.193744	0.116713	0.901233	25.3369	25.6829	25.3172	25.2652	25.08	25.4196	25.5343	25.1679	25.3433	25.4774	25.4213	25.2203	25.3761	25.0643	25.1959	25.0713	25.2205	24.993	25.3369	25.6829	25.3172	25.2652	25.08	25.4196	25.5343	25.1679	25.3433	25.4774
yojF	O31858	Uncharacterized protein YojF	sp|O31858|YOJF_BACSU Uncharacterized protein YojF OS=Bacillus subtilis (strain 168) OX=224308 GN=yojF PE=1 SV=1	2	17.2	0	3.8305	-0.417367	0.206787	-0.0426133	-0.0951653	-0.148677	-0.523431	0.153275	0.670526	0.322357	0.0706742	0.150531	0.188632	1.30443	0.390288	25.5278	26.3034	25.7407	25.7058	25.3994	25.2146	26.2534	25.9855	25.9534	25.8588	26.3868	25.7725	25.8355	26.001	26.0536	25.9427	26.1239	25.6659	25.5278	26.3034	25.7407	25.7058	25.3994	25.2146	26.2534	25.9855	25.9534	25.8588
yozE	O31864	UPF0346 protein YozE	sp|O31864|YOZE_BACSU UPF0346 protein YozE OS=Bacillus subtilis (strain 168) OX=224308 GN=yozE PE=1 SV=1	2	35.1	0	81.897	0.547112	0.624733	-0.0392907	0.726317	-0.171209	0.415193	-0.272793	0.500701	0.643967	0.0992768	0.878135	0.159261	0.527791	0.312451	29.2015	28.1251	29.2617	28.9313	29.3418	29.9566	29.2416	29.7682	29.4527	28.8785	29.0103	29.2131	29.0805	28.7891	29.1145	29.3392	29.5811	30.3606	29.2015	28.1251	29.2617	28.9313	29.3418	29.9566	29.2416	29.7682	29.4527	28.8785
yorQ	O31897	SPBc2 prophage-derived uncharacterized protein YorQ	sp|O31897|YORQ_BACSU SPbeta prophage-derived uncharacterized protein YorQ OS=Bacillus subtilis (strain 168) OX=224308 GN=yorQ PE=4 SV=1	2	39.2	0	4.812	0.0536982	0.331301	-0.123327	0.155507	0.190655	0.36768	0.366449	0.103244	1.12986	0.195039	0.177221	0.56683	0.62367	0.459472	24.3834	24.7554	24.6086	24.513	24.4586	24.9368	25.0369	24.935	24.7693	24.3924	24.213	24.5699	24.2538	23.9088	24.6427	24.0035	24.5964	25.042	24.3834	24.7554	24.6086	24.513	24.4586	24.9368	25.0369	24.935	24.7693	24.3924
yorC	O31910	SPBc2 prophage-derived uncharacterized protein YorC	sp|O31910|YORC_BACSU SPbeta prophage-derived uncharacterized protein YorC OS=Bacillus subtilis (strain 168) OX=224308 GN=yorC PE=4 SV=1	2	15.9	0	4.7928	0.773753	0.869862	0.0192413	-0.0940762	-1.03331	-0.278794	-0.0693684	0.395073	0.453494	0.0209628	0.147716	0.542053	0.32017	0.143716	23.4443	21.1441	23.155	23.7314	22.8025	23.5308	23.3947	23.7579	23.2004	23.4292	23.3647	24.0494	23.8832	23.2069	23.811	23.4293	23.534	23.5978	23.4443	21.1441	23.155	23.7314	22.8025	23.5308	23.3947	23.7579	23.2004	23.4292
yorB	O31911	SPBc2 prophage-derived uncharacterized protein YorB	sp|O31911|YORB_BACSU SPbeta prophage-derived uncharacterized protein YorB OS=Bacillus subtilis (strain 168) OX=224308 GN=yorB PE=4 SV=1	3	28.6	0	7.982	-0.585517	-0.818832	-0.418278	-0.45562	0.201778	0.0345389	-0.161434	1.12383	1.67262	0.958494	1.6137	0.535016	0.0468706	0.616186	22.9857	23.4718	23.1788	22.9785	22.3197	22.5815	22.4359	22.3089	22.4351	22.8952	23.1287	23.0071	22.7077	22.2693	22.7992	22.4097	22.5091	22.7453	22.9857	23.4718	23.1788	22.9785	22.3197	22.5815	22.4359	22.3089	22.4351	22.8952
yopJ	O31928	SPBc2 prophage-derived uncharacterized protein YopJ	sp|O31928|YOPJ_BACSU SPbeta prophage-derived uncharacterized protein YopJ OS=Bacillus subtilis (strain 168) OX=224308 GN=yopJ PE=4 SV=1	4	28.3	0	15.889	-0.584759	-0.750486	0.255407	0.200348	0.409365	-0.430802	-0.54147	0.651293	0.675764	0.571208	0.446318	0.446352	0.866713	0.54821	25.9802	26.645	25.4817	25.1783	25.3609	25.8135	25.6205	25.6964	24.5385	25.3847	25.9472	25.5469	25.9853	25.7066	25.9531	25.6964	25.9316	25.8518	25.9802	26.645	25.4817	25.1783	25.3609	25.8135	25.6205	25.6964	24.5385	25.3847
yonS	O31942	SPBc2 prophage-derived uncharacterized lipoprotein YonS	sp|O31942|YONS_BACSU SPbeta prophage-derived uncharacterized lipoprotein YonS OS=Bacillus subtilis (strain 168) OX=224308 GN=yonS PE=3 SV=1	1	6.4	0	4.1098	-2.27324	-0.0106818	1.81877	-0.667845	1.0881	-3.0039	1.74527	0.468346	0.00232157	0.357539	0.103108	0.173454	0.715376	0.499569	23.5761	24.0415	NaN	NaN	NaN	23.0851	22.5814	22.6958	21.921	NaN	23.1153	23.3209	23.2429	23.3426	22.8367	23.2905	NaN	NaN	23.5761	24.0415	19.6126	17.7891	19.5363	23.0851	22.5814	22.6958	21.921	17.5298
yonI	O31949	SPBc2 prophage-derived uncharacterized protein YonI	sp|O31949|YONI_BACSU SPbeta prophage-derived uncharacterized protein YonI OS=Bacillus subtilis (strain 168) OX=224308 GN=yonI PE=4 SV=1	11	50.7	0	29.159	-0.457551	-0.424622	-0.153479	-0.389875	0.0510521	-0.253021	0.0163053	1.34469	2.13535	0.274533	1.19868	0.179891	0.467628	0.0408983	26.4073	26.5274	26.3785	26.182	25.7766	25.9819	26.1322	25.9914	25.9156	26.5754	26.2881	26.2965	26.6108	25.9603	26.1285	25.8681	26.2306	25.8916	26.4073	26.5274	26.3785	26.182	25.7766	25.9819	26.1322	25.9914	25.9156	26.5754
yonC	O31955	SPBc2 prophage-derived uncharacterized protein YonC	sp|O31955|YONC_BACSU SPbeta prophage-derived uncharacterized protein YonC OS=Bacillus subtilis (strain 168) OX=224308 GN=yonC PE=4 SV=1	3	22.5	0.0015163	2.5714	-0.298436	-0.354355	-1.08755	-1.10081	0.283108	1.07222	1.02957	0.409242	0.701013	0.258655	0.366937	0.546297	0.253908	0.341486	23.5835	23.1611	23.0721	23.4362	22.5457	22.9395	23.0125	22.5916	23.1495	23.3204	22.8436	22.8032	23.6263	NaN	23.2255	22.9476	23.0669	NaN	23.5835	23.1611	23.0721	23.4362	22.5457	22.9395	23.0125	22.5916	23.1495	23.3204
yonB	O31956	SPBc2 prophage-derived uncharacterized protein YonB	sp|O31956|YONB_BACSU SPbeta prophage-derived uncharacterized protein YonB OS=Bacillus subtilis (strain 168) OX=224308 GN=yonB PE=4 SV=1	3	10.7	0	3.2587	-0.239738	-0.196086	-0.215274	0.308178	0.430888	0.406424	-0.0733757	0.343148	0.267908	0.701618	0.848102	0.717631	0.843195	0.114764	22.1283	22.9004	22.4399	22.1433	22.0043	22.6017	22.5229	22.434	21.9234	22.0972	21.9805	22.0983	22.0009	21.6157	21.9135	22.124	22.3845	22.5919	22.1283	22.9004	22.4399	22.1433	22.0043	22.6017	22.5229	22.434	21.9234	22.0972
yddT;yomL	P96657;O31973	Uncharacterized protein YddT;SPBc2 prophage-derived uncharacterized protein YomL	sp|P96657|YDDT_BACSU Uncharacterized protein YddT OS=Bacillus subtilis (strain 168) OX=224308 GN=yddT PE=3 SV=1;sp|O31973|YOML_BACSU SPbeta prophage-derived uncharacterized protein YomL OS=Bacillus subtilis (strain 168) OX=224308 GN=yomL PE=3 SV=1	5	25.4	0	9.9997	-3.84898	-2.8368	-4.06794	-0.62638	-0.618015	0	-2.82844	1.67135	0.741475	2.62406	1.23205	1.1344	NaN	0.738762	22.1523	22.4379	22.8515	NaN	NaN	NaN	NaN	22.4085	NaN	23.1743	22.839	23.2825	NaN	NaN	NaN	22.4158	22.8203	22.1806	22.1523	22.4379	22.8515	19.1198	17.3105	19.4644	18.8161	22.4085	17.7068	23.1743
yomK	O31974	SPBc2 prophage-derived uncharacterized protein YomK	sp|O31974|YOMK_BACSU SPbeta prophage-derived uncharacterized protein YomK OS=Bacillus subtilis (strain 168) OX=224308 GN=yomK PE=4 SV=1	4	26.4	0	12.238	-0.328445	-0.312412	0.103318	-0.0627632	0.348195	-0.0835679	0.098547	0.640585	0.6043	0.325197	0.297378	0.6763	0.226669	0.548326	23.5333	24.1213	23.5405	23.5757	23.2953	23.3388	23.46	23.3715	23.4264	23.4837	23.3483	23.3185	23.7143	23.3843	23.3619	23.2832	23.4529	23.2261	23.5333	24.1213	23.5405	23.5757	23.2953	23.3388	23.46	23.3715	23.4264	23.4837
yolF	O31989	SPBc2 prophage-derived uncharacterized protein YolF	sp|O31989|SUNI_BACSU Sublancin immunity protein SunI OS=Bacillus subtilis (strain 168) OX=224308 GN=sunI PE=1 SV=1	5	39	0	18.86	-0.349095	-0.498622	-0.151156	-0.0876942	0.287183	0.0892442	-0.123744	1.03038	1.39253	1.20904	0.781707	0.882192	0.325255	0.944081	25.6562	26.0477	25.9892	25.4539	25.7468	25.4452	25.4534	25.4414	25.3025	25.53	25.627	25.6747	25.3787	25.4956	25.5039	25.5403	25.4912	25.5371	25.6562	26.0477	25.9892	25.4539	25.7468	25.4452	25.4534	25.4414	25.3025	25.53
yolB	O31993	SPBc2 prophage-derived uncharacterized protein YolB	sp|O31993|YOLB_BACSU SPbeta prophage-derived uncharacterized protein YolB OS=Bacillus subtilis (strain 168) OX=224308 GN=yolB PE=4 SV=1	4	29.7	0	18.212	-0.669559	-0.611612	-2.22342	0.107298	0.724566	2.27843	0.00565592	0.872875	0.764448	0.330131	0.164855	0.935291	0.338866	0.00623652	26.816	27.4083	26.4042	26.1611	25.9693	26.4895	26.5313	26.4191	25.8434	26.1008	25.97	26.384	26.37	NaN	26.4843	25.8969	26.2639	26.616	26.816	27.4083	26.4042	26.1611	25.9693	26.4895	26.5313	26.4191	25.8434	26.1008
yolA	O31994	SPBc2 prophage-derived uncharacterized protein YolA	sp|O31994|YOLA_BACSU SPbeta prophage-derived uncharacterized protein YolA OS=Bacillus subtilis (strain 168) OX=224308 GN=yolA PE=1 SV=1	5	29	0	20.657	-0.776564	-0.294371	-0.791945	-0.89957	-0.0149937	0.000386556	0.590206	0.707883	0.255159	2.06324	1.37147	0.0109708	0.000494952	0.947133	26.2082	27.6042	26.6204	26.3358	25.5834	26.184	26.5207	26.3162	26.7128	26.6449	27.0644	26.7686	26.1935	25.8857	26.0228	26.382	25.5939	25.8032	26.2082	27.6042	26.6204	26.3358	25.5834	26.184	26.5207	26.3162	26.7128	26.6449
yokL	O31995	SPBc2 prophage-derived uncharacterized N-acetyltransferase YokL	sp|O31995|YOKL_BACSU SPbeta prophage-derived uncharacterized N-acetyltransferase YokL OS=Bacillus subtilis (strain 168) OX=224308 GN=yokL PE=3 SV=1	2	13	0	7.662	2.58832	-0.783254	-1.87149	-0.352735	-3.04241	1.41739	-3.47293	0.58574	0.128823	0.441519	0.85758	0.679522	0.328805	0.847239	NaN	NaN	22.9321	22.1181	22.8761	22.3707	21.9684	NaN	NaN	22.752	23.1187	22.8566	NaN	22.515	22.7506	22.8563	22.4422	22.3706	19.4708	17.1971	22.9321	22.1181	22.8761	22.3707	21.9684	18.2159	17.066	22.752
yokK	O31996	SPBc2 prophage-derived uncharacterized protein YokK	sp|O31996|YOKK_BACSU SPbeta prophage-derived uncharacterized protein YokK OS=Bacillus subtilis (strain 168) OX=224308 GN=yokK PE=4 SV=1	6	30.2	0	22.04	-0.174927	-0.34943	0.341941	0.410096	0.0698255	-0.447042	-0.689701	0.189179	0.594281	0.609823	0.970177	0.113273	0.530277	1.26359	24.4178	23.9032	23.9361	23.3974	23.8873	24.4475	23.3399	23.9979	23.871	23.7741	23.9854	24.2881	24.3882	23.9999	24.6853	24.2352	24.3724	24.6703	24.4178	23.9032	23.9361	23.3974	23.8873	24.4475	23.3399	23.9979	23.871	23.7741
yokJ	O31997	Antitoxin YokJ	sp|O31997|YOKJ_BACSU Immunity protein YokJ OS=Bacillus subtilis (strain 168) OX=224308 GN=yokJ PE=1 SV=1	3	17	0	6.4187	-0.396719	-0.47595	0.24048	0.317102	0.123047	-0.514153	-0.670005	0.910083	1.35446	0.631495	1.04012	0.403139	1.12645	1.50013	24.4952	24.303	24.2716	23.8216	23.7704	24.2876	24.0244	23.9907	23.6269	24.2052	24.4297	24.0657	24.4735	24.2439	24.7046	24.5107	24.5689	24.5724	24.4952	24.303	24.2716	23.8216	23.7704	24.2876	24.0244	23.9907	23.6269	24.2052
yokI	O31998	Probable ribonuclease YokI	sp|O31998|YOKI_BACSU Toxin YokI OS=Bacillus subtilis (strain 168) OX=224308 GN=yokI PE=1 SV=2	1	2.5	0.0037397	2.351	2.396	1.59031	-1.38709	-1.13564	-1.73731	2.04579	0.988644	0.656178	0.372308	0.423962	0.364113	0.46847	0.656869	0.249309	21.573	NaN	NaN	21.7898	21.6187	21.5421	21.9412	22.0463	NaN	21.8469	NaN	21.5327	NaN	NaN	21.9261	21.8044	NaN	NaN	21.573	16.8515	19.3382	21.7898	21.6187	21.5421	21.9412	22.0463	18.5461	21.8469
yokG	O32000	SPBc2 prophage-derived pesticidal crystal protein-like YokG	sp|O32000|YOKG_BACSU SPbeta prophage-derived pesticidal crystal protein-like YokG OS=Bacillus subtilis (strain 168) OX=224308 GN=yokG PE=3 SV=1	4	15.1	0	27.892	0.0706062	0.361132	0.156752	0.251969	-0.123391	-0.209536	-0.0142282	0.0785737	0.465789	0.239875	0.301185	0.126499	0.484633	0.0162874	23.4832	23.9503	22.9377	23.385	23.624	23.574	23.8086	23.7588	23.8872	23.1877	23.8381	23.7155	23.9706	23.8133	23.4276	24.3452	23.4201	23.732	23.4832	23.9503	22.9377	23.385	23.624	23.574	23.8086	23.7588	23.8872	23.1877
yokF	O32001;P94492	SPBc2 prophage-derived endonuclease YokF	sp|O32001|YOKF_BACSU SPbeta prophage-derived endonuclease YokF OS=Bacillus subtilis (strain 168) OX=224308 GN=yokF PE=1 SV=1	7	26	0	43.13	-0.403438	-0.611378	-0.124609	-0.131538	0.62798	0.349151	0.14814	0.604286	0.865622	0.386399	0.730142	0.895238	1.0481	0.256236	23.4212	24.1532	23.3764	23.2567	23.1781	23.3058	23.3244	23.1537	22.6385	23.0693	22.9498	23.0478	22.8103	22.7479	23.1348	22.7607	22.9916	22.9199	23.4212	24.1532	23.3764	23.2567	23.1781	23.3058	23.3244	23.1537	22.6385	23.0693
yokE	O32002	SPBc2 prophage-derived uncharacterized protein YokE	sp|O32002|YOKE_BACSU SPbeta prophage-derived uncharacterized protein YokE OS=Bacillus subtilis (strain 168) OX=224308 GN=yokE PE=4 SV=1	3	16.2	0.0051095	2.1226	-0.183876	-0.22541	0.233601	0.092905	0.242919	-0.174558	-0.0753969	0.385304	0.370761	0.370049	0.115448	0.728209	0.240431	0.0762363	22.6249	22.8201	23.0589	22.3773	22.916	22.6589	22.8628	22.1843	22.7805	22.5961	22.6434	22.5356	22.7413	23.2691	22.4655	23.2297	22.4314	22.3928	22.6249	22.8201	23.0589	22.3773	22.916	22.6589	22.8628	22.1843	22.7805	22.5961
yokD	O32003	SPBc2 prophage-derived aminoglycoside N(3)-acetyltransferase-like protein YokD	sp|O32003|YOKD_BACSU SPbeta prophage-derived aminoglycoside N(3)-acetyltransferase-like protein YokD OS=Bacillus subtilis (strain 168) OX=224308 GN=yokD PE=1 SV=1	3	15.4	0	4.1146	1.73454	1.55349	-0.600702	-0.619629	-1.50105	0.834189	0.672069	1.02379	0.943541	0.551624	0.390724	0.920872	0.74675	0.425434	NaN	NaN	20.7458	21.5206	21.4814	21.5956	21.4128	21.2649	21.3767	21.1812	21.3464	21.3695	NaN	21.3551	20.7998	21.2872	NaN	21.2602	18.7537	19.8944	20.7458	21.5206	21.4814	21.5956	21.4128	21.2649	21.3767	21.1812
yokB	O32005	SPBc2 prophage-derived uncharacterized lipoprotein YokB	sp|O32005|YOKB_BACSU SPbeta prophage-derived uncharacterized lipoprotein YokB OS=Bacillus subtilis (strain 168) OX=224308 GN=yokB PE=3 SV=1	3	13.6	0	6.4565	0.639273	0.357029	0.299032	0.526604	0.0488453	0.389086	-0.12073	0.682923	0.337302	0.68408	1.08478	0.0429379	0.830969	0.147481	24.4031	23.3009	24.3356	24.905	24.4076	24.6448	24.6708	24.5484	23.8914	24.1721	23.8627	23.8582	24.3095	23.9629	24.5178	24.1456	24.7646	24.5626	24.4031	23.3009	24.3356	24.905	24.4076	24.6448	24.6708	24.5484	23.8914	24.1721
yqzD	O32022	Uncharacterized protein YqzD	sp|O32022|YQZD_BACSU Uncharacterized protein YqzD OS=Bacillus subtilis (strain 168) OX=224308 GN=yqzD PE=4 SV=1	1	12	0	26.016	1.62853	1.55107	0.0509446	0.051204	-1.5074	0.070186	-0.00753212	0.426701	0.405608	0.078068	0.101569	0.393562	0.140263	0.0243643	24.2304	NaN	24.3121	24.3927	24.5406	24.4588	24.3946	24.2982	24.4669	24.439	24.0408	24.5489	24.6859	24.0964	24.3993	24.336	24.5691	24.2772	24.2304	19.964	24.3121	24.3927	24.5406	24.4588	24.3946	24.2982	24.4669	24.439
yqzC	O32023	Uncharacterized protein YqzC	sp|O32023|YQZC_BACSU Uncharacterized protein YqzC OS=Bacillus subtilis (strain 168) OX=224308 GN=yqzC PE=3 SV=2	3	19.5	0	12.137	-0.447428	-1.48519	-0.168207	-0.14443	-0.128393	-0.407613	-1.46915	0.770715	0.683283	0.310548	0.318943	0.206058	0.751651	0.671959	22.7418	22.8045	23.3852	22.3428	22.8661	22.3804	22.2085	22.4136	NaN	23.285	22.8852	23.1465	23.0959	23.1438	22.5724	23.1913	22.6993	22.9929	22.7418	22.8045	23.3852	22.3428	22.8661	22.3804	22.2085	22.4136	19.8538	23.285
mtnN	O32028	5-methylthioadenosine/S-adenosylhomocysteine nucleosidase	sp|O32028|MTNN_BACSU 5-methylthioadenosine/S-adenosylhomocysteine nucleosidase OS=Bacillus subtilis (strain 168) OX=224308 GN=mtnN PE=3 SV=1	3	12.6	0	45.325	-0.298216	-0.382628	-0.26376	-0.622267	-0.235825	-0.270281	0.00381343	0.77708	0.775974	0.793146	1.22658	0.547615	1.40459	0.0048707	25.2731	25.7489	25.6181	25.2742	25.2003	25.271	25.5003	25.0792	24.9128	25.7518	26.0154	25.5804	25.4678	25.6469	25.4416	25.3894	25.3028	24.7886	25.2731	25.7489	25.6181	25.2742	25.2003	25.271	25.5003	25.0792	24.9128	25.7518
yrrT	O32029	Uncharacterized methyltransferase YrrT	sp|O32029|YRRT_BACSU Uncharacterized methyltransferase YrrT OS=Bacillus subtilis (strain 168) OX=224308 GN=yrrT PE=2 SV=1	4	24.4	0	10.82	0.065492	0.0315329	0.0265363	-0.785005	-0.976169	-0.937213	-0.159631	0.0682327	0.0568747	0.105162	1.13502	2.98283	1.02733	0.20354	22.236	22.2862	22.0418	21.6555	22.4089	22.696	22.5359	22.1721	21.9505	23.3303	23.0559	23.1062	23.1862	23.164	23.2219	22.2481	22.8561	22.0332	22.236	22.2862	22.0418	21.6555	22.4089	22.696	22.5359	22.1721	21.9505	23.3303
yrzA	O32030	Uncharacterized protein YrzA	sp|O32030|YRZA_BACSU Uncharacterized protein YrzA OS=Bacillus subtilis (strain 168) OX=224308 GN=yrzA PE=4 SV=1	3	43.3	0	31.961	-0.0904611	0.180345	-0.353945	-0.245813	-0.0933927	0.170091	0.332766	0.0619906	0.120776	0.393399	0.265129	0.0566982	0.328565	0.439685	23.6522	25.2318	24.4966	24.2139	24.1698	24.7256	24.9933	24.8501	24.0782	24.4707	25.1702	24.0199	24.3874	24.0144	24.1972	24.1626	24.2982	24.4625	23.6522	25.2318	24.4966	24.2139	24.1698	24.7256	24.9933	24.8501	24.0782	24.4707
udk	O32033	Uridine kinase	sp|O32033|URK_BACSU Uridine kinase OS=Bacillus subtilis (strain 168) OX=224308 GN=udk PE=3 SV=1	4	19.9	0	10.272	-0.44255	-0.557971	-0.252839	-0.569586	-0.0221882	-0.211899	-0.0105737	0.903478	1.10941	0.441359	0.892369	0.0274335	0.547065	0.0133689	23.9756	24.0608	23.4656	23.4855	23.2108	23.478	23.5013	23.0402	23.2866	24.2158	23.8193	23.5335	23.8752	23.4073	23.5275	23.3003	23.6624	22.8971	23.9756	24.0608	23.4656	23.4855	23.2108	23.478	23.5013	23.0402	23.2866	24.2158
yrro	O32034	Uncharacterized protease YrrO	sp|O32034|TRHP1_BACSU tRNA hydroxylation protein P1 OS=Bacillus subtilis (strain 168) OX=224308 GN=trhP1 PE=3 SV=1	2	4.7	0.0044477	2.2734	0.0758483	0.698999	-0.338398	-0.857628	-1.18895	-0.774708	0.367673	0.028919	0.494938	0.346157	0.778616	0.851435	0.407621	0.314091	20.7414	20.3929	NaN	21.021	NaN	20.5988	20.7842	20.3599	21.0901	20.7888	21.6998	21.2155	20.6323	21.5081	20.5485	21.1897	NaN	20.0845	20.7414	20.3929	19.003	21.021	18.745	20.5988	20.7842	20.3599	21.0901	20.7888
yrrN	O32035	Uncharacterized protease YrrN	sp|O32035|TRHP2_BACSU tRNA hydroxylation protein P2 OS=Bacillus subtilis (strain 168) OX=224308 GN=trhP2 PE=3 SV=1	1	2.9	0	3.6603	-1.72744	-1.90441	-0.719337	-0.500464	1.38591	0.37781	-0.0180346	0.69957	1.1035	0.168967	0.138335	0.497092	0.0876963	0.00580695	22.3012	22.8626	22.6317	NaN	22.4172	20.9768	21.4481	NaN	21.1352	22.1318	22.396	NaN	NaN	22.8326	NaN	NaN	21.2249	21.7924	22.3012	22.8626	22.6317	19.2192	22.4172	20.9768	21.4481	19.499	21.1352	22.1318
tcdA	O32037	tRNA threonylcarbamoyladenosine dehydratase	sp|O32037|TCDA_BACSU tRNA threonylcarbamoyladenosine dehydratase OS=Bacillus subtilis (strain 168) OX=224308 GN=tcdA PE=3 SV=3	4	16.5	0	4.1249	0.0120385	0.127408	0.0267633	-0.971706	-0.157916	-0.172641	0.941198	0.012968	0.151509	0.0274681	0.409835	0.209574	0.194558	0.395609	21.9368	22.667	22.5875	22.6879	22.5206	22.0188	22.4828	22.1803	22.9104	22.6394	22.8073	22.2182	23.1097	22.4322	22.2033	22.4694	22.4769	NaN	21.9368	22.667	22.5875	22.6879	22.5206	22.0188	22.4828	22.1803	22.9104	22.6394
aspS	O32038	Aspartate--tRNA(Asp/Asn) ligase	sp|O32038|SYDND_BACSU Aspartate--tRNA(Asp/Asn) ligase OS=Bacillus subtilis (strain 168) OX=224308 GN=aspS PE=3 SV=1	12	23	0	51.799	-0.0422071	0.108595	-0.05266	-0.390609	-0.18124	-0.170787	0.317964	0.0654527	0.24015	0.0800965	0.897116	0.401807	0.263407	0.750332	24.0149	24.1896	24.5222	24.0537	24.5351	24.0112	24.3801	24.1776	24.4948	24.2426	24.645	24.3827	24.1256	24.7584	24.2285	24.2427	24.1366	23.7192	24.0149	24.1896	24.5222	24.0537	24.5351	24.0112	24.3801	24.1776	24.4948	24.2426
hisS	O32039	Histidine--tRNA ligase	sp|O32039|SYH_BACSU Histidine--tRNA ligase OS=Bacillus subtilis (strain 168) OX=224308 GN=hisS PE=3 SV=1	11	25.5	0	60.301	-0.151592	-0.180624	-0.0316683	-0.233752	-0.123828	-0.243752	-0.0707003	0.439804	0.679703	0.0904123	0.886684	0.862836	0.637669	0.193706	23.9687	24.1572	24.0717	23.7353	24.1622	23.8454	23.69	23.9434	24.0223	24.1715	24.2467	24.1509	24.0083	24.3842	24.0816	24.1354	23.9334	23.7991	23.9687	24.1572	24.0717	23.7353	24.1622	23.8454	23.69	23.9434	24.0223	24.1715
yrvJ	O32041	Putative N-acetylmuramoyl-L-alanine amidase YrvJ	sp|O32041|YRVJ_BACSU Putative N-acetylmuramoyl-L-alanine amidase YrvJ OS=Bacillus subtilis (strain 168) OX=224308 GN=yrvJ PE=3 SV=1	10	23.4	0	45.108	-0.923115	-1.03983	-0.498421	-0.737759	0.084734	-0.33996	-0.217339	1.21652	1.32456	2.30551	2.92384	0.10291	1.05926	0.741098	28.7305	29.6139	28.876	28.3273	27.927	28.1967	28.256	27.9255	27.9193	28.9317	29.1201	28.9143	28.5116	28.4023	28.5569	28.3613	28.1587	28.2328	28.7305	29.6139	28.876	28.3273	27.927	28.1967	28.256	27.9255	27.9193	28.9317
secDF	O32047	Protein translocase subunit SecDF	sp|O32047|SECDF_BACSU Protein translocase subunit SecDF OS=Bacillus subtilis (strain 168) OX=224308 GN=secDF PE=1 SV=2	5	7.6	0	21.924	-0.441457	-0.420104	-0.236792	-0.321248	0.129992	-0.0746733	0.0311356	0.743712	0.858436	0.294118	0.482138	0.254027	0.0727316	0.038277	23.3198	23.9503	23.7492	23.1446	23.611	22.9393	23.2727	23.0943	23.3919	23.5301	23.5698	23.5295	22.7617	23.7807	23.3765	23.7227	23.0104	22.9325	23.3198	23.9503	23.7492	23.1446	23.611	22.9393	23.2727	23.0943	23.3919	23.5301
comN	O32049	Post-transcriptional regulator ComN	sp|O32049|COMN_BACSU Post-transcriptional regulator ComN OS=Bacillus subtilis (strain 168) OX=224308 GN=comN PE=1 SV=1	1	10.2	0	11.289	-0.501051	-0.834406	0.106841	0.237849	0.864028	0.256136	-0.208227	0.793832	1.242	0.201924	0.398711	1.32631	1.23635	0.312141	27.9216	28.0227	27.2718	27.2679	27.1267	27.3182	26.9056	27.2628	26.5444	26.6915	26.6955	27.2369	27.1279	26.8769	26.9397	27.0389	27.4468	26.8517	27.9216	28.0227	27.2718	27.2679	27.1267	27.3182	26.9056	27.2628	26.5444	26.6915
yrbF	O32052	UPF0092 membrane protein YrbF	sp|O32052|YRBF_BACSU Sec translocon accessory complex subunit YrbF OS=Bacillus subtilis (strain 168) OX=224308 GN=yrbF PE=3 SV=1	1	24.7	0	181.47	1.96071	1.84112	0.178495	0.350633	-1.49367	0.288549	-0.00317828	0.456631	0.427996	0.285966	0.607359	0.342956	0.7842	0.00641408	25.2054	NaN	25.4434	25.5902	25.6309	25.7827	25.5732	25.5967	25.4751	25.3775	24.791	25.4342	25.5129	25.0994	25.5258	25.2644	25.6158	25.7743	25.2054	20.4729	25.4434	25.5902	25.6309	25.7827	25.5732	25.5967	25.4751	25.3775
tgt	O32053	Queuine tRNA-ribosyltransferase	sp|O32053|TGT_BACSU Queuine tRNA-ribosyltransferase OS=Bacillus subtilis (strain 168) OX=224308 GN=tgt PE=3 SV=1	3	11.5	0	5.8746	-0.308425	-0.796867	-0.245892	-0.119421	0.150833	0.0882994	-0.526613	0.602933	1.64407	0.748521	0.2213	0.328781	0.163559	1.02573	23.0519	23.5095	23.5656	22.8607	23.3852	22.9559	22.8254	22.3126	22.5984	23.3533	23.0734	23.2479	22.7373	23.077	23.1225	22.8926	23.4752	22.9485	23.0519	23.5095	23.5656	22.8607	23.3852	22.9559	22.8254	22.3126	22.5984	23.3533
queA	O32054	S-adenosylmethionine:tRNA ribosyltransferase-isomerase	sp|O32054|QUEA_BACSU S-adenosylmethionine:tRNA ribosyltransferase-isomerase OS=Bacillus subtilis (strain 168) OX=224308 GN=queA PE=1 SV=1	7	22.5	0	13.001	-0.250108	-0.442986	-0.0158933	-0.227075	-0.00884692	-0.243062	-0.224758	1.0333	1.63672	0.0699242	0.815303	0.0273309	1.75932	0.810226	22.8604	23.1397	23.0969	22.7363	22.8221	22.7882	22.6577	22.5788	22.5316	22.9616	23.1685	22.9934	22.9664	23.1154	22.9941	22.8765	22.9562	22.6096	22.8604	23.1397	23.0969	22.7363	22.8221	22.7882	22.6577	22.5788	22.5316	22.9616
safA	O32062	SpoIVD-associated factor A	sp|O32062|SAFA_BACSU SpoIVD-associated factor A OS=Bacillus subtilis (strain 168) OX=224308 GN=safA PE=1 SV=1	4	5.7	0	7.399	0.357857	1.03101	1.05297	0.178387	1.14059	0.445482	1.99321	0.388678	1.03546	0.575191	0.293578	1.20296	0.231194	2.25529	27.9616	28.247	27.101	28.2299	27.998	28.1552	28.9027	28.7915	28.7084	26.8832	26.6554	26.3492	29.0669	27.0722	26.9076	26.6549	27.1857	26.5825	27.9616	28.247	27.101	28.2299	27.998	28.1552	28.9027	28.7915	28.7084	26.8832
ytwF	O32072	Uncharacterized protein YtwF	sp|O32072|YTWF_BACSU Putative sulfurtransferase YtwF OS=Bacillus subtilis (strain 168) OX=224308 GN=ytwF PE=4 SV=2	6	63.1	0	136.97	-0.0757453	0.142048	-0.100635	0.425041	0.249376	0.274266	-0.0336164	0.135873	0.323387	0.144074	0.644473	0.707715	0.39858	0.0404076	28.8896	29.2488	28.8141	28.8888	28.6494	29.1872	29.2119	29.278	28.8888	28.7342	28.6503	28.8199	28.7035	28.1892	29.0098	28.7308	29.156	29.5928	28.8896	29.2488	28.8141	28.8888	28.6494	29.1872	29.2119	29.278	28.8888	28.7342
yuaI	O32075	Uncharacterized N-acetyltransferase YuaI	sp|O32075|YUAI_BACSU Uncharacterized N-acetyltransferase YuaI OS=Bacillus subtilis (strain 168) OX=224308 GN=yuaI PE=3 SV=1	4	26	0	52.066	0.0464942	-0.513888	-0.176172	0.0296879	0.0659777	0.288644	-0.477598	0.0533868	1.11722	0.491141	0.044941	0.121636	0.430576	0.907217	25.6724	25.9274	25.3491	25.3247	25.6026	26.1611	25.146	25.356	24.9051	25.758	25.582	25.4109	25.6335	25.2292	25.3597	25.2414	25.6872	25.9114	25.6724	25.9274	25.3491	25.3247	25.6026	26.1611	25.146	25.356	24.9051	25.758
yuaG	O32076	Uncharacterized protein YuaG	sp|O32076|FLOT_BACSU Flotillin-like protein FloT OS=Bacillus subtilis (strain 168) OX=224308 GN=floT PE=1 SV=1	17	28.9	0	130.08	-0.308933	-0.411479	-0.0745996	0.088431	0.564655	0.330322	0.0647456	0.717155	0.892187	0.399697	0.371602	1.23339	2.10932	0.151467	25.7803	26.2324	25.7122	25.7	25.5519	25.5461	25.6998	25.5559	25.2346	25.3321	25.2339	25.4648	25.2816	25.1998	25.3256	25.2861	25.4866	25.5234	25.7803	26.2324	25.7122	25.7	25.5519	25.5461	25.6998	25.5559	25.2346	25.3321
yuaE	O32078	Uncharacterized protein YuaE	sp|O32078|YUAE_BACSU Uncharacterized protein YuaE OS=Bacillus subtilis (strain 168) OX=224308 GN=yuaE PE=4 SV=1	15	71.6	0	323.31	-0.292379	-0.438759	-0.176583	-0.0711517	0.158199	0.0424023	-0.209408	1.16065	1.23987	0.382663	0.113581	0.508193	0.0847901	0.387848	29.5609	29.6004	29.5571	29.3231	29.1192	29.3989	29.18	29.3012	28.9209	29.6437	29.3463	29.2538	29.5079	28.9797	29.2265	28.9641	29.5701	29.4961	29.5609	29.6004	29.5571	29.3231	29.1192	29.3989	29.18	29.3012	28.9209	29.6437
pncB	O32090	Nicotinate phosphoribosyltransferase	sp|O32090|PNCB_BACSU Nicotinate phosphoribosyltransferase OS=Bacillus subtilis (strain 168) OX=224308 GN=pncB PE=3 SV=1	9	19.6	0	45.28	0.074386	0.151839	-0.153392	-0.385612	-0.367724	-0.139946	0.169727	0.0640093	0.14859	0.274841	0.711006	0.386992	0.210931	0.304662	23.0661	22.3988	23.6145	23.0504	23.4387	22.8134	23.1613	23.0686	23.3049	23.2199	23.642	23.3206	23.0336	23.6024	23.0863	23.3826	22.9535	22.6896	23.0661	22.3988	23.6145	23.0504	23.4387	22.8134	23.1613	23.0686	23.3049	23.2199
pncA	O32091	Uncharacterized isochorismatase family protein PncA	sp|O32091|PNCA_BACSU Uncharacterized isochorismatase family protein PncA OS=Bacillus subtilis (strain 168) OX=224308 GN=pncA PE=3 SV=1	3	16.9	0	4.8148	0.172679	0.407118	-0.361759	-0.0622559	-0.241332	0.293105	0.228042	0.143947	0.414428	0.750133	0.0892731	0.245558	0.368409	0.311062	21.7999	22.9574	22.0715	22.1472	22.206	22.9937	22.4655	22.4861	23.0986	22.5	22.3331	22.7197	22.4497	22.1907	21.8272	22.386	22.1217	22.8584	21.7999	22.9574	22.0715	22.1472	22.206	22.9937	22.4655	22.4861	23.0986	22.5
yueH	O32093	Uncharacterized protein YueH	sp|O32093|YUEH_BACSU Uncharacterized protein YueH OS=Bacillus subtilis (strain 168) OX=224308 GN=yueH PE=4 SV=1	4	50	0	46.817	-0.147718	-0.25245	-0.0184059	0.153997	0.301976	0.172664	-0.104472	0.241752	0.486751	0.0403476	0.388548	0.576154	0.409655	0.285588	24.6391	24.1275	24.7703	24.4595	24.5376	24.0968	24.328	24.2975	24.1541	24.3365	24.2884	24.0061	24.2709	23.9639	24.341	24.1053	24.471	24.5167	24.6391	24.1275	24.7703	24.4595	24.5376	24.0968	24.328	24.2975	24.1541	24.3365
yueE	O32098	Putative phosphohydrolase YueE	sp|O32098|YUEE_BACSU Putative phosphohydrolase YueE OS=Bacillus subtilis (strain 168) OX=224308 GN=yueE PE=4 SV=1	2	17.6	0.0037341	2.3442	1.87834	1.45542	-0.0568059	-0.654167	-1.52002	0.415117	0.589562	0.423156	0.322776	0.105593	0.246128	0.33837	0.796077	0.218854	21.9197	NaN	21.4536	21.7024	21.7606	22.2391	21.3021	21.7726	21.3586	21.4243	21.5051	21.6976	21.1591	21.5628	21.7348	21.8676	NaN	21.8345	21.9197	16.6937	21.4536	21.7024	21.7606	22.2391	21.3021	21.7726	21.3586	21.4243
yueD	O32099	Benzil reductase ((S)-benzoin forming)	sp|O32099|BZRD_BACSU Benzil reductase ((S)-benzoin forming) OS=Bacillus subtilis (strain 168) OX=224308 GN=yueD PE=3 SV=1	2	8.6	0	4.9088	-0.0914218	-0.17267	-0.135721	-0.130924	-0.176991	-0.132691	-0.218737	0.30485	0.302493	0.51942	0.478145	0.865309	0.408837	0.382868	21.7705	22.025	21.9259	21.7738	21.9991	21.6742	21.453	21.6141	22.1363	22.0622	22.0903	22.1	21.8984	22.1388	21.808	21.8993	22.153	21.8073	21.7705	22.025	21.9259	21.7738	21.9991	21.6742	21.453	21.6141	22.1363	22.0622
yueB	O32101	Bacteriophage SPP1 adsorption protein YueB	sp|O32101|YUEB_BACSU ESX secretion system protein YueB OS=Bacillus subtilis (strain 168) OX=224308 GN=yueB PE=1 SV=1	38	37.5	0	323.31	0.106936	0.588973	0.0914129	0.291131	0.259077	0.2746	0.556919	0.134128	0.859457	0.123454	0.369965	0.341433	0.480853	0.772363	26.5988	27.4525	26.875	26.8785	27.0156	27.3529	27.5633	27.6612	27.4687	26.669	26.4264	27.0536	26.8751	26.4332	27.1149	26.6027	26.905	27.5147	26.5988	27.4525	26.875	26.8785	27.0156	27.3529	27.5633	27.6612	27.4687	26.669
besA	O32102	Ferri-bacillibactin esterase BesA	sp|O32102|BESA_BACSU Ferri-bacillibactin esterase BesA OS=Bacillus subtilis (strain 168) OX=224308 GN=besA PE=1 SV=2	3	9.3	0.0044444	2.2666	-0.834218	-0.389096	-0.484866	0.100119	0.380124	0.0307725	-0.109091	0.495861	0.196462	0.18643	0.203552	0.211652	0.0102847	0.0896586	21.5611	23.6292	21.9436	21.3617	21.9735	21.2961	22.285	22.4819	21.1999	22.0433	22.24	21.7103	NaN	22.996	21.7004	22.1787	22.2292	21.8861	21.5611	23.6292	21.9436	21.3617	21.9735	21.2961	22.285	22.4819	21.1999	22.0433
pepA	O32106	Probable cytosol aminopeptidase	sp|O32106|AMPA_BACSU Probable cytosol aminopeptidase OS=Bacillus subtilis (strain 168) OX=224308 GN=pepA PE=3 SV=1	8	17.2	0	14.513	-0.417406	-1.39618	-0.436951	-0.520995	-0.113476	-0.0939312	-0.988663	0.292205	1.33816	0.255655	0.491829	0.0947523	0.0421758	0.953468	22.3196	22.0653	23.2202	21.7043	23.0272	21.6214	21.1605	20.9246	21.3316	22.5616	23.0995	22.2846	21.1425	23.228	22.2643	22.6998	22.2768	21.4061	22.3196	22.0653	23.2202	21.7043	23.0272	21.6214	21.1605	20.9246	21.3316	22.5616
yuiA	O32110	Uncharacterized protein YuiA	sp|O32110|YUIA_BACSU Uncharacterized protein YuiA OS=Bacillus subtilis (strain 168) OX=224308 GN=yuiA PE=4 SV=1	1	34	0	8.1448	-0.835215	-1.15694	1.73647	-0.157256	2.50077	-0.070919	1.50108	0.627452	0.854875	0.285877	0.0209161	0.421408	0.148667	0.572744	25.442	24.5146	23.7008	23.8128	23.5146	23.8243	23.1335	23.4297	23.6234	24.3403	NaN	24.2214	23.677	23.6135	24.0741	22.5561	23.1798	NaN	25.442	24.5146	23.7008	23.8128	23.5146	23.8243	23.1335	23.4297	23.6234	24.3403
sufA	O32113	Uncharacterized protein SufA	sp|O32113|SUFA_BACSU Uncharacterized protein SufA OS=Bacillus subtilis (strain 168) OX=224308 GN=sufA PE=3 SV=1	4	50	0	20.328	-0.105455	-0.0504907	-0.294895	0.187099	0.343415	0.532855	0.105825	0.195704	0.0618444	0.417253	0.425645	0.741842	0.784556	0.145451	26.7277	26.1701	26.5911	26.4471	26.1641	26.5613	26.5644	26.7652	26.0077	25.9401	26.3696	26.1489	25.9519	25.3704	26.2516	26.0716	26.5459	26.4024	26.7277	26.1701	26.5911	26.4471	26.1641	26.5613	26.5644	26.7652	26.0077	25.9401
yutJ	O32117	NADH dehydrogenase-like protein YutJ	sp|O32117|YUTJ_BACSU NADH dehydrogenase-like protein YutJ OS=Bacillus subtilis (strain 168) OX=224308 GN=yutJ PE=3 SV=2	5	14.9	0	7.0362	0.109745	-0.806129	0.018596	-0.528255	-0.771821	-0.680672	-1.04969	0.039128	0.189077	0.013001	0.475288	0.352138	0.468113	0.27421	22.3106	20.5174	23.2942	21.8669	23.0654	21.519	22.241	NaN	22.9574	22.4578	22.862	23.1178	22.2431	23.6419	22.6084	23.0829	22.0683	21.7017	22.3106	20.5174	23.2942	21.8669	23.0654	21.519	22.241	18.5054	22.9574	22.4578
yuzD	O32118	Putative disulfide oxidoreductase YuzD	sp|O32118|YUZD_BACSU Putative disulfide oxidoreductase YuzD OS=Bacillus subtilis (strain 168) OX=224308 GN=yuzD PE=4 SV=1	3	44.4	0	5.5873	-2.00188	-3.05136	-1.90064	1.68833	2.30938	2.20814	-2.43031	0.662024	1.05858	0.40872	0.7104	1.01288	0.458497	0.843116	23.6748	24.3022	22.2052	NaN	22.2194	22.8162	NaN	22.4917	NaN	21.4477	NaN	22.3212	NaN	NaN	22.5161	21.9522	22.2587	24.1081	23.6748	24.3022	22.2052	19.1409	22.2194	22.8162	19.5199	22.4917	19.0166	21.4477
yutI	O32119	Putative nitrogen fixation protein YutI	sp|O32119|YUTI_BACSU Putative nitrogen fixation protein YutI OS=Bacillus subtilis (strain 168) OX=224308 GN=yutI PE=3 SV=1	3	28.8	0	26.372	-0.345269	0.149775	-0.189444	0.562501	-0.00299644	-0.158822	-0.415723	0.87062	0.242046	0.559614	1.84434	0.00564573	0.416735	0.795483	24.1013	24.3349	23.8535	23.9616	23.5463	23.7459	23.852	24.4709	24.4161	24.102	24.277	23.9196	23.6975	24.0583	23.9745	24.7207	24.521	24.7444	24.1013	24.3349	23.8535	23.9616	23.5463	23.7459	23.852	24.4709	24.4161	24.102
yutE	O32126	UPF0331 protein YutE	sp|O32126|YUTE_BACSU Putative RNase YutE OS=Bacillus subtilis (strain 168) OX=224308 GN=yutE PE=1 SV=1	3	28.5	0	56.374	0.0109901	-0.632849	0.29125	0.44195	0.527496	0.247236	-0.547303	0.00915008	0.916558	0.648631	0.506748	0.760237	0.296158	0.638545	27.9992	28.5242	27.6209	27.5082	28.1487	28.5204	27.5162	27.589	27.1406	27.6934	27.2193	27.6492	28.0779	27.6429	27.7148	27.4271	27.9081	28.5525	27.9992	28.5242	27.6209	27.5082	28.1487	28.5204	27.5162	27.589	27.1406	27.6934
yutD	O32127	Uncharacterized protein YutD	sp|O32127|YUTD_BACSU Putative antitoxin YutD OS=Bacillus subtilis (strain 168) OX=224308 GN=yutD PE=1 SV=2	3	27.5	0	5.632	-0.612753	-6.18638	-0.476326	-0.556423	0.247101	0.110675	-5.38285	1.3292	0.76343	0.713152	0.85816	0.344587	0.189815	0.674425	24.538	24.9809	24.4717	24.2635	23.778	24.1108	24.245	NaN	NaN	24.756	24.5513	23.942	24.2352	23.94	23.645	23.9646	23.9378	23.6776	24.538	24.9809	24.4717	24.2635	23.778	24.1108	24.245	14.3553	16.8311	24.756
lipA	O32129	Lipoyl synthase	sp|O32129|LIPA_BACSU Lipoyl synthase OS=Bacillus subtilis (strain 168) OX=224308 GN=lipA PE=1 SV=2	13	48.3	0	56.407	-0.131724	0.204524	0.0669314	-0.10043	0.166159	-0.0324961	0.471114	0.211558	0.451326	0.179367	0.462635	0.349242	0.0539937	3.06091	24.4491	24.9058	24.3514	24.6511	24.5602	24.0999	24.8255	24.6983	24.7962	24.3527	24.562	24.2932	24.2469	24.5331	24.6287	24.3456	24.2472	24.3138	24.4491	24.9058	24.3514	24.6511	24.5602	24.0999	24.8255	24.6983	24.7962	24.3527
yunG	O32136	Uncharacterized protein YunG	sp|O32136|YUNG_BACSU Uncharacterized protein YunG OS=Bacillus subtilis (strain 168) OX=224308 GN=yunG PE=4 SV=1	2	21.7	0	86.652	-0.245738	-0.0338071	-0.0302194	0.50326	0.362065	0.146546	-0.175002	0.396706	0.053196	0.0668988	0.496649	0.729759	0.251796	0.156466	24.1315	24.683	24.1059	24.1936	23.7012	24.2883	24.4762	24.1332	24.2096	23.973	23.8249	24.0362	23.9038	23.6778	24.1619	23.7805	24.4558	25.1077	24.1315	24.683	24.1059	24.1936	23.7012	24.2883	24.4762	24.1332	24.2096	23.973
frlB	O32157	Fructosamine deglycase FrlB	sp|O32157|FRLB_BACSU Fructosamine deglycase FrlB OS=Bacillus subtilis (strain 168) OX=224308 GN=frlB PE=1 SV=1	5	16.8	0	23.903	0.332591	0.871664	0.0946337	0.352777	-0.418737	-0.180779	0.10015	0.438358	1.07224	0.0743162	0.830138	0.556188	0.151447	0.121461	23.6021	23.2309	24.2114	23.9669	24.0926	23.9826	24.555	24.1183	24.9861	23.9924	24.2925	24.0157	23.4817	24.9162	24.1866	24.7619	24.3728	24.2243	23.6021	23.2309	24.2114	23.9669	24.0926	23.9826	24.555	24.1183	24.9861	23.9924
yurT	O32161	Uncharacterized protein YurT	sp|O32161|YURT_BACSU Uncharacterized protein YurT OS=Bacillus subtilis (strain 168) OX=224308 GN=yurT PE=3 SV=1	5	48.8	0	37.322	0.639377	0.538975	0.448107	1.28772	0.625116	0.816386	-0.123632	0.684062	0.574236	1.40629	1.16139	0.691892	1.21521	0.0985028	29.2852	29.7438	28.5637	29.4427	29.8279	30.2401	29.4397	30.1538	29.6161	28.399	28.5276	28.7907	29.078	28.8837	29.1	29.1766	29.8909	30.513	29.2852	29.7438	28.5637	29.4427	29.8279	30.2401	29.4397	30.1538	29.6161	28.399
sufB	O32162	FeS cluster assembly protein SufB	sp|O32162|SUFB_BACSU Iron-sulfur cluster assembly protein SufB OS=Bacillus subtilis (strain 168) OX=224308 GN=sufB PE=3 SV=1	15	29.9	0	140.1	-0.270519	-0.23084	-0.127101	-0.258087	-0.11127	-0.254687	-0.0840232	0.691719	0.498709	0.235019	0.705389	0.264964	0.502509	0.156866	26.5774	26.9391	26.9989	26.5439	26.7858	26.3742	26.5734	26.3622	26.8874	26.9898	27.1037	26.7558	26.6667	27.1834	26.6179	26.9449	26.6134	26.5167	26.5774	26.9391	26.9989	26.5439	26.7858	26.3742	26.5734	26.3622	26.8874	26.9898
sufU	O32163	Zinc-dependent sulfurtransferase SufU	sp|O32163|SUFU_BACSU Zinc-dependent sulfurtransferase SufU OS=Bacillus subtilis (strain 168) OX=224308 GN=sufU PE=1 SV=1	5	32.7	0	42.872	-0.293619	-0.313078	-0.025966	-0.0412134	0.335711	0.068058	0.063846	0.571672	0.604589	0.0463005	0.0946395	0.656319	0.141456	0.146115	25.6191	26.1452	25.5191	25.5257	25.4158	25.461	25.5669	25.5355	25.2417	25.5253	25.2424	25.5085	25.6075	25.074	25.5168	25.1509	25.425	25.5768	25.6191	26.1452	25.5191	25.5257	25.4158	25.461	25.5669	25.5355	25.2417	25.5253
sufS	O32164	Cysteine desulfurase SufS	sp|O32164|SUFS_BACSU Cysteine desulfurase SufS OS=Bacillus subtilis (strain 168) OX=224308 GN=sufS PE=1 SV=1	13	36.9	0	109.49	-0.289395	-0.193839	-0.264923	-0.313217	0.0572599	0.032788	0.176638	0.564956	0.36906	0.808917	0.988851	0.0883014	0.117147	0.795363	25.832	26.5041	26.1799	25.957	25.8678	25.8231	26.0754	25.8549	26.0042	26.0664	26.3399	25.938	25.7901	26.0277	25.7317	25.891	25.8682	25.6453	25.832	26.5041	26.1799	25.957	25.8678	25.8231	26.0754	25.8549	26.0042	26.0664
sufD	O32165	FeS cluster assembly protein SufD	sp|O32165|SUFD_BACSU Iron-sulfur cluster assembly protein SufD OS=Bacillus subtilis (strain 168) OX=224308 GN=sufD PE=3 SV=1	13	35.7	0	166.34	-0.242116	-0.363153	-0.0495167	-0.14452	-0.168141	-0.36074	-0.386775	0.548856	0.785577	0.122253	0.553218	0.424132	0.921335	0.94585	25.7071	25.9586	26.2182	25.5548	25.9684	25.6344	25.4998	25.3947	25.8999	26.1286	26.2269	26.0329	26.0189	26.3325	25.8884	26.1638	25.9572	25.8337	25.7071	25.9586	26.2182	25.5548	25.9684	25.6344	25.4998	25.3947	25.8999	26.1286
metP	O32168	Methionine import system permease protein MetP	sp|O32168|METP_BACSU Methionine import system permease protein MetP OS=Bacillus subtilis (strain 168) OX=224308 GN=metP PE=1 SV=1	1	3.2	0.0085714	1.881	0.580518	0.271907	0.0387204	-0.177098	-0.65147	-0.109672	-0.202465	0.508556	0.223219	0.0937962	0.346658	0.568503	0.265465	0.375062	22.9875	22.4997	23.9694	23.626	23.9162	23.6559	23.3604	23.267	23.6449	23.8301	23.72	23.8609	23.6468	24.1003	23.7801	23.9538	23.6279	23.298	22.9875	22.4997	23.9694	23.626	23.9162	23.6559	23.3604	23.267	23.6449	23.8301
metN	O32169	Methionine import ATP-binding protein MetN	sp|O32169|METN_BACSU Methionine import ATP-binding protein MetN OS=Bacillus subtilis (strain 168) OX=224308 GN=metN PE=1 SV=1	10	30.8	0	141.19	-0.137468	-0.545131	-0.189042	-0.223832	-0.205824	-0.154249	-0.527123	0.255371	1.03634	0.420841	0.40608	0.424047	0.315269	0.920944	25.343	25.8784	25.8473	25.4462	25.794	25.4161	24.9847	24.953	25.4956	25.7234	26.0757	25.887	25.5372	26.0212	25.5606	26.0621	25.4022	25.5503	25.343	25.8784	25.8473	25.4462	25.794	25.4161	24.9847	24.953	25.4956	25.7234
yusF	O32172	Uncharacterized protein YusF	sp|O32172|YUSF_BACSU Uncharacterized protein YusF OS=Bacillus subtilis (strain 168) OX=224308 GN=yusF PE=4 SV=1	4	26	0	5.7165	-0.208853	-0.862317	0.0409946	0.112051	0.436273	0.186425	-0.538095	0.210969	0.970594	0.10756	0.332556	0.492259	0.394422	1.22783	23.6902	22.7904	23.8763	22.9796	23.2154	23.5353	22.3196	22.8775	22.5728	23.1055	23.0759	22.8667	22.8322	23.198	23.1409	23.0721	22.9644	23.3477	23.6902	22.7904	23.8763	22.9796	23.2154	23.5353	22.3196	22.8775	22.5728	23.1055
gcvH	O32174	Glycine cleavage system H protein	sp|O32174|GCSH_BACSU Glycine cleavage system H protein OS=Bacillus subtilis (strain 168) OX=224308 GN=gcvH PE=1 SV=1	4	40.2	0	49.51	0.681446	0.56057	0.178256	1.03398	0.305927	0.809118	-0.167487	0.81849	0.724288	0.135305	1.74682	0.385546	0.681285	0.269735	30.8445	30.2042	29.8394	31.3784	30.532	31.022	30.8284	31.1321	30.6093	29.7966	30.1495	30.0242	30.8202	29.3104	30.3744	31.1931	30.6347	31.2445	30.8445	30.2042	29.8394	31.3784	30.532	31.022	30.8284	31.1321	30.6093	29.7966
yusI	O32175	Uncharacterized protein YusI	sp|O32175|YUSI_BACSU Uncharacterized protein YusI OS=Bacillus subtilis (strain 168) OX=224308 GN=yusI PE=3 SV=1	4	29.7	0	135.65	-0.341045	-0.353846	-0.285127	-0.153664	0.280579	0.224661	0.0803973	1.24359	0.686517	0.822204	0.354186	0.979555	0.654236	0.120885	27.097	27.0599	26.9807	26.683	26.5512	26.8803	26.9774	26.7753	26.3233	26.9724	26.693	26.6305	26.6883	26.2706	26.4815	26.3272	26.7974	26.7103	27.097	27.0599	26.9807	26.683	26.5512	26.8803	26.9774	26.7753	26.3233	26.9724
yusO	O32181	Uncharacterized HTH-type transcriptional regulator YusO	sp|O32181|YUSO_BACSU Uncharacterized HTH-type transcriptional regulator YusO OS=Bacillus subtilis (strain 168) OX=224308 GN=yusO PE=1 SV=1	1	7.1	0.0065029	1.9841	0.808946	2.29687	0.750502	-0.480888	-0.416525	-0.358081	2.36124	0.130481	0.4872	0.215561	0.10816	0.0666798	0.0828965	0.832961	NaN	23.482	23.2011	23.9791	NaN	23.575	24.0579	23.967	23.5565	23.6337	NaN	22.7201	23.104	21.999	23.0888	22.6154	22.4477	NaN	18.0077	23.482	23.2011	23.9791	19.5635	23.575	24.0579	23.967	23.5565	23.6337
yusU	O32187	Uncharacterized protein YusU	sp|O32187|YUSU_BACSU Uncharacterized protein YusU OS=Bacillus subtilis (strain 168) OX=224308 GN=yusU PE=4 SV=1	5	54.7	0	47.077	-0.0191269	-0.0692266	0.235169	0.242808	0.142239	-0.112057	-0.169796	0.0317552	0.191763	0.600974	0.602629	0.349526	0.208657	0.465057	25.9182	26.0126	25.6086	25.6183	25.7193	26.1444	25.8629	25.7932	25.6756	25.9364	25.5658	25.6105	26.194	25.7653	25.8589	25.7108	26.184	25.9463	25.9182	26.0126	25.6086	25.6183	25.7193	26.1444	25.8629	25.7932	25.6756	25.9364
yusV	O32188	Probable siderophore transport system ATP-binding protein YusV	sp|O32188|YUSV_BACSU Probable siderophore transport system ATP-binding protein YusV OS=Bacillus subtilis (strain 168) OX=224308 GN=yusV PE=1 SV=1	1	3.3	0.0044215	2.2541	-0.371345	-1.42096	0.0674718	-0.261712	0.199333	-0.239484	-0.959912	1.18836	0.502639	0.137212	0.59137	0.438654	0.780446	0.334066	22.9498	23.0726	22.8019	22.4358	22.8006	22.4739	NaN	22.7396	22.4282	22.538	23.0743	22.614	22.7541	22.8796	22.7951	22.528	22.4139	22.4993	22.9498	23.0726	22.8019	22.4358	22.8006	22.4739	19.3936	22.7396	22.4282	22.538
liaR	O32197	Transcriptional regulatory protein LiaR	sp|O32197|LIAR_BACSU Transcriptional regulatory protein LiaR OS=Bacillus subtilis (strain 168) OX=224308 GN=liaR PE=2 SV=1	1	5.2	0.0084388	1.7096	0.717774	-0.71205	-0.0808118	-1.52394	-1.04424	-0.245654	-0.232351	0.483679	0.212606	0.165453	0.417201	0.702505	0.594026	0.0445078	21.6668	NaN	21.9833	21.9878	22.2382	21.7419	22.0527	NaN	21.2829	22.5245	22.3811	22.0416	22.3602	22.0062	22.3384	21.9179	22.3982	NaN	21.6668	20.1644	21.9833	21.9878	22.2382	21.7419	22.0527	18.3428	21.2829	22.5245
yvgK	O32207	Uncharacterized protein YvgK	sp|O32207|YVGK_BACSU Uncharacterized protein YvgK OS=Bacillus subtilis (strain 168) OX=224308 GN=yvgK PE=4 SV=1	2	4.9	0.0064655	1.9432	1.79693	0.226523	-2.70915	-2.1452	-1.98216	2.52393	0.389559	0.310843	0.0237086	0.408385	0.391044	0.3454	0.379093	0.0422204	25.8089	26.1121	NaN	25.5864	25.4028	25.8819	26.5044	NaN	26.347	25.8622	25.5087	26.0559	NaN	25.2983	25.8736	25.3724	26.049	NaN	25.8089	26.1121	19.5593	25.5864	25.4028	25.8819	26.5044	19.3085	26.347	25.8622
yvgN	O32210	Glyoxal reductase	sp|O32210|GR_BACSU Glyoxal reductase OS=Bacillus subtilis (strain 168) OX=224308 GN=yvgN PE=1 SV=1	12	46.4	0	197.91	0.0625528	0.108565	0.0218105	0.00235176	-0.0311864	0.00955582	0.0750268	0.439943	0.592303	0.102663	0.0141688	0.208861	0.0415657	0.394925	27.5442	27.6995	27.5603	27.6554	27.6091	27.7272	27.7316	27.8088	27.5893	27.6878	27.6	27.6097	27.7871	27.5591	27.6167	27.5433	27.6951	27.6661	27.5442	27.6995	27.5603	27.6554	27.6091	27.7272	27.7316	27.8088	27.5893	27.6878
cysI	O32213	Sulfite reductase [NADPH] hemoprotein beta-component	sp|O32213|CYSI_BACSU Sulfite reductase [NADPH] hemoprotein beta-component OS=Bacillus subtilis (strain 168) OX=224308 GN=cysI PE=1 SV=1	21	35	0	99.698	-0.269995	-0.367111	-0.138543	-0.351748	0.00868162	-0.12277	-0.00668208	0.655547	0.858583	0.244057	0.788187	0.0124221	0.294085	0.0286289	24.5987	24.9799	25.1224	24.5499	24.7784	24.5626	24.532	24.4797	24.5879	24.8911	25.1859	24.5979	24.5745	25.0421	24.6426	24.6698	24.5186	24.4312	24.5987	24.9799	25.1224	24.5499	24.7784	24.5626	24.532	24.4797	24.5879	24.8911
cysJ	O32214	Sulfite reductase [NADPH] flavoprotein alpha-component	sp|O32214|CYSJ_BACSU Sulfite reductase [NADPH] flavoprotein alpha-component OS=Bacillus subtilis (strain 168) OX=224308 GN=cysJ PE=1 SV=1	9	22	0	108.12	-0.246997	-0.556691	0.0102882	-0.192066	0.13236	-0.124925	-0.232266	0.496983	1.14682	0.0228939	1.19701	0.282248	0.262863	1.54719	25.1877	25.7472	25.615	25.2567	25.5074	25.0449	25.0445	24.9575	24.8779	25.2955	25.4884	25.3689	25.1518	25.6161	25.4158	25.2453	25.2384	25.093	25.1877	25.7472	25.615	25.2567	25.5074	25.0449	25.0445	24.9575	24.8779	25.2955
bdbD	O32218	Disulfide bond formation protein D	sp|O32218|BDBD_BACSU Disulfide bond formation protein D OS=Bacillus subtilis (strain 168) OX=224308 GN=bdbD PE=1 SV=1	5	23.4	0	6.1039	-0.25574	-1.47027	0.0531394	0.164686	0.452547	0.143667	-1.1824	0.394747	0.640074	0.213383	0.922114	0.850428	0.272215	0.513552	22.6937	23.3834	23.0384	22.4804	22.7416	23.1263	NaN	22.4458	22.4287	22.5226	22.5231	22.7121	22.7267	22.494	22.6965	22.6462	22.7804	22.8253	22.6937	23.3834	23.0384	22.4804	22.7416	23.1263	19.8302	22.4458	22.4287	22.5226
copZ	O32221	Copper chaperone CopZ	sp|O32221|COPZ_BACSU Copper chaperone CopZ OS=Bacillus subtilis (strain 168) OX=224308 GN=copZ PE=1 SV=1	3	55.1	0	121.05	-0.342435	-0.383701	-0.170232	0.522973	0.545155	0.372952	-0.361519	0.508996	0.634315	0.153991	0.703131	1.41031	0.337693	0.420716	30.1751	30.2523	29.9604	30.0274	29.2783	30.0548	29.8992	30.0448	29.2927	29.3107	29.7741	29.6675	29.178	28.922	30.1416	29.7094	29.9582	30.6536	30.1751	30.2523	29.9604	30.0274	29.2783	30.0548	29.8992	30.0448	29.2927	29.3107
iolW	O32223	scyllo-inositol 2-dehydrogenase (NADP(+))	sp|O32223|IOLW_BACSU scyllo-inositol 2-dehydrogenase (NADP(+)) IolW OS=Bacillus subtilis (strain 168) OX=224308 GN=iolW PE=1 SV=1	7	22.1	0	29.302	-0.427687	-0.813444	-0.0619857	-0.221977	0.220193	-0.145508	-0.371273	0.866897	1.35199	0.123695	0.698168	0.429905	0.330668	1.18942	23.2021	23.8377	23.4076	23.0813	23.1859	22.8971	22.6303	22.6333	22.7435	23.1927	23.448	23.1461	23.046	23.5089	23.046	23.2565	22.9011	22.9633	23.2021	23.8377	23.4076	23.0813	23.1859	22.8971	22.6303	22.6333	22.7435	23.1927
azoR2	O32224	FMN-dependent NADH-azoreductase 2	sp|O32224|AZOR2_BACSU FMN-dependent NADH:quinone oxidoreductase 2 OS=Bacillus subtilis (strain 168) OX=224308 GN=azoR2 PE=1 SV=1	12	67.3	0	323.31	0.0501264	0.329763	-0.0830434	0.223648	0.289959	0.423129	0.396074	0.115353	1.31143	0.152704	0.416386	1.15991	0.856362	0.746507	32.7644	33.0137	32.7158	32.9142	32.6471	33.0829	33.2656	33.1661	33.0514	32.427	32.5424	32.6546	32.4802	32.1306	32.7641	32.3742	32.8818	33.0389	32.7644	33.0137	32.7158	32.9142	32.6471	33.0829	33.2656	33.1661	33.0514	32.427
yvaF	O32228	Uncharacterized HTH-type transcriptional regulator YvaF	sp|O32228|YVAF_BACSU Uncharacterized HTH-type transcriptional regulator YvaF OS=Bacillus subtilis (strain 168) OX=224308 GN=yvaF PE=4 SV=1	1	4.7	0.0051058	2.112	-4.25836	-3.28603	2.24757	0.281772	2.33161	-4.17432	-1.23619	0.725596	0.818066	0.32874	0.0283504	0.34186	0.711803	0.17781	24.189	23.5897	24.0889	24.0035	NaN	NaN	23.5306	NaN	NaN	23.9895	NaN	24.3279	23.6353	23.96	24.0201	23.8382	24.294	NaN	24.189	23.5897	24.0889	24.0035	18.036	17.0529	23.5306	18.6932	19.7857	23.9895
rnr	O32231	Ribonuclease R	sp|O32231|RNR_BACSU Ribonuclease R OS=Bacillus subtilis (strain 168) OX=224308 GN=rnr PE=1 SV=1	5	7.2	0	5.5129	-0.107953	0.378235	-0.684601	-0.177246	-0.476736	0.099912	0.0787449	0.396563	0.539759	0.284373	0.343611	1.52516	0.0360968	0.0864309	21.4811	21.1868	21.1953	21.1182	21.2919	21.1293	21.2706	21.5567	22.1706	21.6515	21.665	21.9769	NaN	22.292	21.5837	21.935	21.337	21.4897	21.4811	21.1868	21.1953	21.1182	21.2919	21.1293	21.2706	21.5567	22.1706	21.6515
est	O32232	Carboxylesterase	sp|O32232|EST_BACSU Carboxylesterase OS=Bacillus subtilis (strain 168) OX=224308 GN=est PE=2 SV=2	3	11.4	0	4.9025	0.208327	0.232996	0.163489	-0.0401351	-0.327702	-0.282864	-0.0545705	0.216632	0.234953	0.388844	0.127495	0.366743	0.625278	0.0924907	22.1189	21.199	22.2597	21.9219	22.3356	21.945	21.7488	22.1426	22.3851	22.146	22.0822	22.3324	22.0705	22.3861	22.5945	22.056	22.0627	22.3216	22.1189	21.199	22.2597	21.9219	22.3356	21.945	21.7488	22.1426	22.3851	22.146
rghR	O32236	HTH-type transcriptional repressor RghR	sp|O32236|RGHR_BACSU HTH-type transcriptional repressor RghR OS=Bacillus subtilis (strain 168) OX=224308 GN=rghR PE=1 SV=1	5	41.5	0	34.411	-0.40225	-0.494949	-0.00088946	-0.191423	0.21018	-0.19118	-0.0933456	0.938314	1.11552	0.00119934	0.416489	0.464768	0.320923	0.173222	25.8232	26.0756	25.6652	25.6138	25.1398	25.6037	25.5225	25.5237	25.033	25.9453	25.5415	25.4467	26.0028	25.3756	25.5524	25.2366	25.6509	25.4717	25.8232	26.0756	25.6652	25.6138	25.1398	25.6037	25.5225	25.5237	25.033	25.9453
yvaP	O32238	Uncharacterized HTH-type transcriptional regulator YvaP	sp|O32238|YVAP_BACSU Uncharacterized HTH-type transcriptional regulator YvaP OS=Bacillus subtilis (strain 168) OX=224308 GN=yvaP PE=4 SV=2	3	31.5	0	6.9657	-0.243032	-0.382104	0.555199	0.702578	0.429499	-0.368732	-0.655183	0.240078	0.401888	1.0106	1.39293	0.455636	0.655597	1.3528	22.4892	22.5315	21.4765	21.6593	21.8494	22.2595	21.9221	21.9907	21.4382	21.4155	22.045	21.7483	22.6524	22.0611	22.1608	22.1747	22.5094	22.6324	22.4892	22.5315	21.4765	21.6593	21.8494	22.2595	21.9221	21.9907	21.4382	21.4155
yvaQ	O32239	Putative sensory transducer protein YvaQ	sp|O32239|YVAQ_BACSU Putative sensory transducer protein YvaQ OS=Bacillus subtilis (strain 168) OX=224308 GN=yvaQ PE=3 SV=1	3	6	0.004428	2.2541	-1.15793	-0.359407	-0.685479	-2.1452	0.376875	-0.0955766	2.16267	0.495345	0.329632	0.299886	0.847554	0.351994	0.0264229	0.859214	22.4564	21.1177	22.0667	21.6946	NaN	21.4927	21.8034	21.3857	21.3735	21.3338	21.5924	21.584	21.8753	NaN	21.4232	NaN	NaN	20.9375	22.4564	21.1177	22.0667	21.6946	18.9798	21.4927	21.8034	21.3857	21.3735	21.3338
opuCC	O32243	Glycine betaine/carnitine/choline-binding protein OpuCC	sp|O32243|OPUCC_BACSU Glycine betaine/carnitine/choline-binding protein OpuCC OS=Bacillus subtilis (strain 168) OX=224308 GN=opuCC PE=1 SV=1	6	21.1	0	18.376	-0.453318	-1.01047	-0.0809015	-0.0158221	0.447722	0.0753053	-0.546925	1.2279	1.70859	1.10619	0.0606374	1.12293	0.449893	0.995759	24.0379	24.4278	24.0143	23.8111	23.7136	23.5954	23.4256	23.2731	22.7498	23.7426	23.6684	23.7258	23.6331	23.6751	23.5859	23.8518	23.6716	23.5659	24.0379	24.4278	24.0143	23.8111	23.7136	23.5954	23.4256	23.2731	22.7498	23.7426
yvbH	O32245	Uncharacterized protein YvbH	sp|O32245|YVBH_BACSU Uncharacterized protein YvbH OS=Bacillus subtilis (strain 168) OX=224308 GN=yvbH PE=4 SV=1	4	21.6	0	25.663	-0.060269	-0.514549	0.061046	-0.299206	-0.456863	-0.578178	-0.672206	0.223437	1.59389	0.171249	0.721432	1.41933	2.33783	1.60265	23.88	23.9922	24.1334	23.8072	23.9488	24.0688	23.5496	23.2664	23.6459	24.5081	24.6314	24.2367	24.6166	24.5357	24.407	24.4059	24.1758	23.8969	23.88	23.9922	24.1334	23.8072	23.9488	24.0688	23.5496	23.2664	23.6459	24.5081
yvbJ	O32247	Uncharacterized membrane protein YvbJ	sp|O32247|YVBJ_BACSU Uncharacterized membrane protein YvbJ OS=Bacillus subtilis (strain 168) OX=224308 GN=yvbJ PE=4 SV=1	4	6.9	0	3.7839	-0.245345	-0.210976	0.676931	0.294032	0.402974	-0.519302	-0.102034	0.305682	0.463788	0.805911	0.547445	1.05787	0.541221	0.155349	22.3666	22.5537	22.8551	22.1254	22.9063	22.0076	22.6518	22.2357	22.2549	22.3145	22.0039	22.248	22.2644	23.0024	23.3305	22.8713	22.1932	22.3841	22.3666	22.5537	22.8551	22.1254	22.9063	22.0076	22.6518	22.2357	22.2549	22.3145
yvbK	O32248	Uncharacterized N-acetyltransferase YvbK	sp|O32248|YVBK_BACSU Uncharacterized N-acetyltransferase YvbK OS=Bacillus subtilis (strain 168) OX=224308 GN=yvbK PE=1 SV=1	5	36.8	0	125.56	0.490624	0.125278	0.214336	0.147531	-0.418415	-0.142127	-0.440667	0.443443	0.102936	0.453651	0.313905	0.383361	0.21223	0.933669	27.814	26.498	27.6082	27.6441	27.5748	28.1732	27.3408	27.5187	27.4365	27.6983	27.7034	27.7737	28.2461	27.6289	27.9434	27.528	28.0109	28.0791	27.814	26.498	27.6082	27.6441	27.5748	28.1732	27.3408	27.5187	27.4365	27.6983
cggR	O32253	Central glycolytic genes regulator	sp|O32253|CGGR_BACSU Central glycolytic genes regulator OS=Bacillus subtilis (strain 168) OX=224308 GN=cggR PE=1 SV=1	4	11.2	0	4.3045	-0.0962257	0.562632	-0.0358404	-0.288215	-0.0795205	-0.139906	0.771327	0.0720752	0.637358	0.041651	0.469155	0.0826311	0.115413	1.0987	22.9909	23.0384	22.0733	23.2968	22.2809	22.2362	23.5118	22.7924	23.4863	22.6299	22.9046	22.8066	22.7563	22.2726	23.2047	22.3664	22.9402	22.1699	22.9909	23.0384	22.0733	23.2968	22.2809	22.2362	23.5118	22.7924	23.4863	22.6299
yvbX	O32258	Uncharacterized glycosylase YvbX	sp|O32258|YVBX_BACSU Uncharacterized glycosylase YvbX OS=Bacillus subtilis (strain 168) OX=224308 GN=yvbX PE=3 SV=1	7	16.9	0	35.869	0.0619176	1.06523	-0.620488	-0.716848	-0.389259	0.293147	1.39282	0.126179	1.81237	1.56953	0.853642	1.92922	0.651631	1.59341	25.1286	25.2405	25.0195	25.4967	24.949	25.1286	26.0813	25.9731	26.5299	25.4869	25.4812	25.5883	24.8783	25.1132	24.7033	25.3933	24.3898	24.6227	25.1286	25.2405	25.0195	25.4967	24.949	25.1286	26.0813	25.9731	26.5299	25.4869
lutC	O32259	Lactate utilization protein C	sp|O32259|LUTC_BACSU Lactate utilization protein C OS=Bacillus subtilis (strain 168) OX=224308 GN=lutC PE=1 SV=1	6	28.8	0	34.571	-0.156225	-0.303086	0.0193748	-0.349545	-0.163179	-0.338779	-0.11672	0.187886	0.453508	0.0661685	2.16159	0.238211	0.648293	0.371106	24.3852	25.1692	24.4819	24.4649	24.8914	24.2113	24.2895	24.2293	24.6082	24.9023	24.8478	24.7757	24.7816	25.0442	24.7581	24.5001	24.4709	24.5062	24.3852	25.1692	24.4819	24.4649	24.8914	24.2113	24.2895	24.2293	24.6082	24.9023
yvdC	O32263	Uncharacterized protein YvdC	sp|O32263|YVDC_BACSU Uncharacterized protein YvdC OS=Bacillus subtilis (strain 168) OX=224308 GN=yvdC PE=4 SV=1	5	30.2	0	12.228	0.429781	0.122845	0.0714467	0.206458	-0.349985	0.0083491	-0.433598	0.320774	0.0826968	0.144839	0.484198	0.263022	0.0108688	0.975747	25.5613	23.8978	24.9126	25.0038	25.0532	25.604	25.1201	24.9444	24.6757	25.0119	25.212	25.1977	25.4911	24.9226	25.2223	25.0869	25.6385	25.3157	25.5613	23.8978	24.9126	25.0038	25.0532	25.604	25.1201	24.9444	24.6757	25.0119
yvcT	O32264	Probable 2-ketogluconate reductase	sp|O32264|TKRA_BACSU Probable 2-ketogluconate reductase OS=Bacillus subtilis (strain 168) OX=224308 GN=yvcT PE=3 SV=1	5	16.3	0	38.475	-2.9358	-2.59188	-1.12367	-2.21277	-1.05491	-2.86704	-1.43401	0.874778	0.789485	0.319097	0.93453	0.313773	0.819942	0.5782	NaN	23.3159	22.8541	NaN	NaN	NaN	NaN	NaN	NaN	23.0735	22.6546	22.9871	NaN	23.4864	22.635	22.3734	NaN	NaN	19.3804	23.3159	22.8541	18.2232	19.2816	19.2382	19.7551	17.8627	20.157	23.0735
ywzC	O32280	UPF0741 protein YwzC	sp|O32280|YWZC_BACSU UPF0741 protein YwzC OS=Bacillus subtilis (strain 168) OX=224308 GN=ywzC PE=3 SV=1	3	60.8	0	70.538	-0.200283	-0.534976	-0.159104	0.085549	0.510801	0.469622	-0.109724	0.235162	0.662486	0.241602	0.0905224	0.639146	0.786709	0.112732	24.1691	25.0023	24.0264	24.2987	24.0536	24.2447	24.0594	23.9967	23.5368	24.0341	23.6675	23.9638	24.1802	23.508	23.5	23.5403	23.8215	24.5603	24.1691	25.0023	24.0264	24.2987	24.0536	24.2447	24.0594	23.9967	23.5368	24.0341
yxzF	O32283	Uncharacterized protein YxzF	sp|O32283|YXZF_BACSU Uncharacterized protein YxzF OS=Bacillus subtilis (strain 168) OX=224308 GN=yxzF PE=4 SV=1	1	19.2	0.0085349	1.8547	0.339835	0.569631	-0.495201	0.803987	-0.18926	0.645777	-0.423616	0.141319	0.258443	0.705298	1.16261	0.0761753	0.771414	0.924189	21.1756	NaN	21.1107	21.1875	20.7697	20.0991	20.8442	21.215	20.6864	20.3187	20.2377	21.0481	20.2738	19.6942	20.1509	21.1017	21.3111	21.6036	21.1756	18.7504	21.1107	21.1875	20.7697	20.0991	20.8442	21.215	20.6864	20.3187
ytoQ	O34305	Uncharacterized protein YtoQ	sp|O34305|YTOQ_BACSU Uncharacterized protein YtoQ OS=Bacillus subtilis (strain 168) OX=224308 GN=ytoQ PE=1 SV=1	4	35.8	0	62.084	0.222647	0.126885	-0.116194	-0.152508	-0.448479	-0.109638	-0.169086	0.214303	0.117146	0.330145	0.48604	0.464788	0.246518	0.502977	25.9153	24.9835	26.1852	25.8722	25.7382	26.1417	25.977	25.7918	25.696	26.1952	26.0829	26.1514	26.2614	25.8136	26.0059	25.7554	26.0821	26.1345	25.9153	24.9835	26.1852	25.8722	25.7382	26.1417	25.977	25.7918	25.696	26.1952
yflH	O34306	Uncharacterized protein YflH	sp|O34306|YFLH_BACSU Uncharacterized protein YflH OS=Bacillus subtilis (strain 168) OX=224308 GN=yflH PE=1 SV=1	3	33.7	0	27.051	-0.272562	0.558656	-0.376582	0.390286	0.104961	0.208981	0.273331	0.328492	0.697987	0.441124	0.283862	0.0970239	0.269128	0.19781	23.4599	23.9842	24.5094	23.5845	23.6342	23.9171	24.262	24.8169	24.5506	23.5334	23.767	24.3382	23.2208	23.2324	24.0557	23.3295	24.5761	24.9038	23.4599	23.9842	24.5094	23.5845	23.6342	23.9171	24.262	24.8169	24.5506	23.5334
pelC	O34310	Pectate lyase C	sp|O34310|PLYC_BACSU Pectate lyase C OS=Bacillus subtilis (strain 168) OX=224308 GN=pelC PE=1 SV=1	2	6.8	0.0085776	1.8821	-3.66786	-3.5384	-0.626425	-0.0585187	0.319836	-2.7216	-3.16004	0.419955	0.557175	0.72307	0.0877762	0.677512	0.305541	0.498315	26.5438	26.9702	26.474	26.2162	NaN	26.3414	26.1328	NaN	24.8459	26.3233	26.6084	26.0968	25.5858	25.2213	26.3421	25.9246	26.5314	26.3968	26.5438	26.9702	26.474	26.2162	16.4268	26.3414	26.1328	18.3941	24.8459	26.3233
yfkN	O34313	Trifunctional nucleotide phosphoesterase protein YfkN;2,3-cyclic-nucleotide 2-phosphodiesterase/3-nucleotidase;5-nucleotidase	sp|O34313|NTPES_BACSU Trifunctional nucleotide phosphoesterase protein YfkN OS=Bacillus subtilis (strain 168) OX=224308 GN=yfkN PE=1 SV=1	41	33.4	0	323.31	0.191037	0.598433	-0.0337372	0.347485	0.0398324	0.264607	0.290781	0.705269	1.73969	0.0792061	0.932021	0.111905	0.830135	0.769819	26.6799	26.956	26.7141	27.0385	26.8006	27.0841	27.3667	27.4108	27.3679	26.603	26.7025	26.925	26.6392	26.5542	26.936	26.8508	27.0905	27.3317	26.6799	26.956	26.7141	27.0385	26.8006	27.0841	27.3667	27.4108	27.3679	26.603
yloU	O34318	Uncharacterized protein YloU	sp|O34318|YLOU_BACSU Uncharacterized protein YloU OS=Bacillus subtilis (strain 168) OX=224308 GN=yloU PE=3 SV=1	2	15.8	0	11.652	-0.590736	-0.811083	-0.424372	-0.70325	0.0605392	-0.105825	-0.047294	0.741921	1.01749	0.578315	0.929759	0.0509023	0.276247	0.0975583	24.3533	25.3912	24.9242	24.3664	24.3965	24.1336	24.3805	23.9304	23.9245	24.7442	25.3458	24.397	24.4024	24.6254	24.1861	24.2763	24.0839	24.0172	24.3533	25.3912	24.9242	24.3664	24.3965	24.1336	24.3805	23.9304	23.9245	24.7442
fadG	O34320	Uncharacterized protein FadG	sp|O34320|FADG_BACSU Uncharacterized protein FadG OS=Bacillus subtilis (strain 168) OX=224308 GN=fadG PE=2 SV=2	7	12	0	34.225	-0.214916	-0.569134	-0.410338	-0.850414	-0.415846	-0.220424	-0.134566	0.578147	1.05369	1.11204	2.10758	1.19137	0.606644	0.231461	23.1655	23.3276	23.0577	23.2429	22.8047	22.8585	22.5422	22.312	22.9892	23.5717	23.8369	23.3897	23.2641	23.1458	23.1573	22.941	22.6466	22.6594	23.1655	23.3276	23.0577	23.2429	22.8047	22.8585	22.5422	22.312	22.9892	23.5717
gmk	O34328	Guanylate kinase	sp|O34328|KGUA_BACSU Guanylate kinase OS=Bacillus subtilis (strain 168) OX=224308 GN=gmk PE=3 SV=2	6	33.8	0	44.391	0.0160993	-0.321893	-0.171462	-0.365768	-0.274597	-0.0870355	-0.230721	0.0575926	1.07603	0.709106	0.899526	1.2877	0.334001	0.527667	26.1732	25.9175	26.0012	26.1533	25.945	26.042	25.6574	25.5465	25.9223	26.4319	26.2622	26.2217	26.2694	26.1614	25.9706	25.814	26.2449	25.7595	26.1732	25.9175	26.0012	26.1533	25.945	26.042	25.6574	25.5465	25.9223	26.4319
yjoA	O34334	Uncharacterized protein YjoA	sp|O34334|YJOA_BACSU Uncharacterized protein YjoA OS=Bacillus subtilis (strain 168) OX=224308 GN=yjoA PE=1 SV=1	12	81.2	0	323.31	-0.259238	-0.955207	0.650768	0.593615	0.351886	-0.55812	-1.19694	0.257889	1.21602	1.4417	1.66816	0.478716	0.724325	3.01534	29.4704	29.1385	28.5341	28.3216	28.7204	29.3232	28.1321	28.2312	27.914	28.4505	28.8077	28.8291	29.5943	29.0425	29.4028	29.0965	29.3397	29.4319	29.4704	29.1385	28.5341	28.3216	28.7204	29.3232	28.1321	28.2312	27.914	28.4505
mntB	O34338	Manganese transport system ATP-binding protein MntB	sp|O34338|MNTB_BACSU Manganese transport system ATP-binding protein MntB OS=Bacillus subtilis (strain 168) OX=224308 GN=mntB PE=2 SV=1	4	14.4	0	21.968	0.160702	0.393988	-0.244006	-0.0881246	-0.353575	0.0511328	0.128537	0.515478	1.30872	1.05084	0.335102	1.36891	0.14893	0.415199	23.1655	23.0851	23.386	23.5778	23.2792	23.2617	23.7105	23.3931	23.715	23.4189	23.6904	23.5881	23.1796	23.4338	23.3521	23.6202	23.3709	23.4419	23.1655	23.0851	23.386	23.5778	23.2792	23.2617	23.7105	23.3931	23.715	23.4189
fabF	O34340	3-oxoacyl-[acyl-carrier-protein] synthase 2	sp|O34340|FABF_BACSU 3-oxoacyl-[acyl-carrier-protein] synthase 2 OS=Bacillus subtilis (strain 168) OX=224308 GN=fabF PE=1 SV=1	7	17.7	0	35.232	0.0527287	0.295306	-0.227503	-0.163588	-0.257987	0.0222448	0.200906	0.144048	1.02713	0.501064	0.386302	0.596398	0.0523757	0.986306	25.5519	25.3448	25.7154	25.7526	25.532	25.4855	25.9745	25.7343	25.7892	25.7619	26.0809	25.5432	25.3392	25.7414	25.6229	25.6356	25.7348	25.5249	25.5519	25.3448	25.7154	25.7526	25.532	25.4855	25.9745	25.7343	25.7892	25.7619
yebC	O34341	Uncharacterized protein YebC	sp|O34341|YEBC_BACSU Uncharacterized protein YebC OS=Bacillus subtilis (strain 168) OX=224308 GN=yebC PE=4 SV=2	2	8.6	0	12.737	-0.351945	-0.213332	2.60272	2.87899	3.35567	0.401004	0.263348	0.644073	0.561409	0.713596	0.783578	0.887151	0.771308	0.511543	23.7956	24.2575	23.8686	23.865	23.2343	23.7667	23.8853	23.6689	23.7275	NaN	NaN	23.3228	23.4294	23.0288	23.2047	23.3644	23.8808	23.2465	23.7956	24.2575	23.8686	23.865	23.2343	23.7667	23.8853	23.6689	23.7275	19.2274
yflJ	O34345	Uncharacterized protein YflJ	sp|O34345|YFLJ_BACSU Uncharacterized protein YflJ OS=Bacillus subtilis (strain 168) OX=224308 GN=yflJ PE=4 SV=1	3	44.4	0	4.6058	0.424695	0.526855	0.251069	0.65952	0.11511	0.288736	-0.0175552	1.1541	1.39108	0.305088	0.897134	0.149708	0.476715	0.021943	23.2045	22.9837	22.7293	23.3067	23.3318	23.553	23.5111	23.3232	23.6637	22.9398	22.3975	23.2348	23.0109	22.7712	23.5432	23.1905	23.3764	23.9838	23.2045	22.9837	22.7293	23.3067	23.3318	23.553	23.5111	23.3232	23.6637	22.9398
argG	O34347	Argininosuccinate synthase	sp|O34347|ASSY_BACSU Argininosuccinate synthase OS=Bacillus subtilis (strain 168) OX=224308 GN=argG PE=3 SV=1	13	31	0	100.67	-0.520938	-0.501722	-0.188132	-0.383078	0.118427	-0.21438	-0.000218074	1.31818	1.33713	0.346734	1.38806	0.297929	0.376925	0.000792966	25.5741	25.9901	25.8989	25.2651	25.5492	25.086	25.4038	25.2638	25.2904	25.5811	25.8988	25.6279	25.1905	25.8585	25.4945	25.4724	25.2597	25.2266	25.5741	25.9901	25.8989	25.2651	25.5492	25.086	25.4038	25.2638	25.2904	25.5811
yfmC	O34348	Fe(3+)-citrate-binding protein YfmC	sp|O34348|YFMC_BACSU Fe(3+)-citrate-binding protein YfmC OS=Bacillus subtilis (strain 168) OX=224308 GN=yfmC PE=2 SV=1	5	19	0	40.343	0.0330861	-0.237089	0.0580368	0.189057	0.0250276	7.69297e-05	-0.401118	0.0481589	0.441884	0.129793	0.470492	0.0346032	0.000171665	1.30798	23.7232	24.3908	24.0346	23.9139	24.342	23.992	23.7572	23.6509	24.0293	23.8778	23.8736	24.3221	24.158	24.1055	23.9842	24.2902	24.2802	24.0704	23.7232	24.3908	24.0346	23.9139	24.342	23.992	23.7572	23.6509	24.0293	23.8778
ytpP	O34357	Thioredoxin-like protein YtpP	sp|O34357|YTPP_BACSU Thioredoxin-like protein YtpP OS=Bacillus subtilis (strain 168) OX=224308 GN=ytpP PE=2 SV=1	4	23.4	0	137.61	0.192662	0.33842	1.04998	1.64598	0.959525	0.102203	-0.348035	0.154037	0.256284	1.59498	1.25249	0.858162	0.131071	0.251984	28.2971	28.8036	27.3782	28.056	28.3532	28.6477	28.3817	29.0883	28.0241	26.9774	27.2008	27.4221	28.4096	27.7998	28.5409	28.1612	28.7008	29.6763	28.2971	28.8036	27.3782	28.056	28.3532	28.6477	28.3817	29.0883	28.0241	26.9774
htrA	O34358	Serine protease Do-like HtrA	sp|O34358|HTRA_BACSU Serine protease Do-like HtrA OS=Bacillus subtilis (strain 168) OX=224308 GN=htrA PE=2 SV=2	9	21.8	0	47.19	-0.314339	0.188109	-0.22165	-0.128808	-0.24385	-0.336539	0.0730673	0.934093	0.728767	0.380498	0.195585	0.474268	0.78599	0.147393	24.5543	24.8411	24.8509	24.3185	24.308	24.6766	25.0422	24.9167	24.8516	25.0147	24.654	25.309	24.9427	24.4654	24.9046	24.5353	24.9734	25.0825	24.5543	24.8411	24.8509	24.3185	24.308	24.6766	25.0422	24.9167	24.8516	25.0147
ykoD	O34362	Putative HMP/thiamine import ATP-binding protein YkoD	sp|O34362|YKOD_BACSU Putative HMP/thiamine import ATP-binding protein YkoD OS=Bacillus subtilis (strain 168) OX=224308 GN=ykoD PE=1 SV=2	5	9.5	0	17.546	-0.0258872	0.0780538	-0.0720393	-0.220343	-0.201071	-0.154919	0.0973256	0.0537186	0.100411	0.124275	0.335503	0.667945	0.270566	0.101035	22.462	22.4998	22.7818	22.539	22.7899	22.337	22.4437	22.376	23.1581	22.6825	22.9653	22.6991	22.4812	23.0773	22.5723	22.9786	22.5563	22.151	22.462	22.4998	22.7818	22.539	22.7899	22.337	22.4437	22.376	23.1581	22.6825
ycdG	O34364	Probable oligo-1,6-glucosidase 2	sp|O34364|O16G2_BACSU Probable oligo-1,6-glucosidase 2 OS=Bacillus subtilis (strain 168) OX=224308 GN=ycdG PE=2 SV=1	6	11.6	0	12.811	-0.601374	-0.0146173	-0.227364	0.288519	0.355155	-0.0188548	0.0520191	0.856611	0.0147995	0.411865	0.406082	0.510543	0.0237455	0.0553104	23.9326	23.6113	23.1149	22.6236	22.8541	23.377	23.5921	23.8974	23.1256	22.9175	23.5512	23.1247	23.12	22.694	23.0972	23.0186	23.7478	23.6925	23.9326	23.6113	23.1149	22.6236	22.8541	23.377	23.5921	23.8974	23.1256	22.9175
ytmB	O34365	Uncharacterized protein YtmB	sp|O34365|YTMB_BACSU Uncharacterized protein YtmB OS=Bacillus subtilis (strain 168) OX=224308 GN=ytmB PE=1 SV=1	5	61.2	0	23.491	0.0052859	0.123931	-0.263774	-0.0480283	0.0850957	0.354156	0.257055	0.0101362	0.414998	0.661964	0.140971	0.230531	0.823771	1.18009	27.0067	26.8893	26.6608	27.1325	26.7217	26.7184	27.0749	27.0223	26.8313	26.9574	26.7411	26.603	26.7853	26.3114	26.4134	26.6713	26.8583	26.6278	27.0067	26.8893	26.6608	27.1325	26.7217	26.7184	27.0749	27.0223	26.8313	26.9574
yvzB	O34366	Putative flagellin YvzB	sp|O34366|YVZB_BACSU Putative flagellin YvzB OS=Bacillus subtilis (strain 168) OX=224308 GN=yvzB PE=1 SV=1	6	26.9	0	6.6373	2.83366	0	-3.26238	10.1947	-2.97847	3.11757	-14.4101	0.29219	NaN	0.379846	1.18112	0.343911	0.324913	2.23022	NaN	NaN	NaN	29.1907	NaN	NaN	NaN	NaN	NaN	NaN	28.6964	NaN	NaN	NaN	NaN	36.3918	30.7979	30.251	18.8799	20.4778	18.5636	29.1907	19.411	17.8205	19.7168	15.6394	18.8543	19.4838
yobM;yokH	O34377;O31999	Uncharacterized protein YobM;SPBc2 prophage-derived uncharacterized protein YokH	sp|O34377|YOBM_BACSU Uncharacterized protein YobM OS=Bacillus subtilis (strain 168) OX=224308 GN=yobM PE=4 SV=2;sp|O31999|YOKH_BACSU SPbeta prophage-derived uncharacterized protein YokH OS=Bacillus subtilis (strain 168) OX=224308 GN=yokH PE=4 SV=1	4	22.2	0	20.703	-0.417501	-0.351948	0.233138	0.356054	0.2805	-0.370139	-0.427501	1.05684	0.75318	0.4967	0.865014	0.70823	0.822646	0.898228	25.2834	25.3264	24.9417	24.6431	24.6124	25.0435	24.908	25.0826	24.505	24.6671	25.1287	24.9142	24.8794	25.1159	25.4141	25.2828	25.0106	25.4847	25.2834	25.3264	24.9417	24.6431	24.6124	25.0435	24.908	25.0826	24.505	24.6671
ybcI	O34380	Uncharacterized protein YbcI	sp|O34380|YBCI_BACSU Uncharacterized protein YbcI OS=Bacillus subtilis (strain 168) OX=224308 GN=ybcI PE=4 SV=1	7	53.2	0	40.639	-0.288717	-0.198134	-0.0608374	0.0920792	-0.0435327	-0.271413	-0.333746	0.210938	0.18459	0.0286773	0.0445279	0.0221185	0.169854	0.265932	27.5896	26.9473	28.0212	27.5424	26.3908	27.7587	27.6613	26.8018	27.5005	28.2252	28.0253	26.4381	27.986	27.8742	26.646	27.9807	28.1566	26.8276	27.5896	26.9473	28.0212	27.5424	26.3908	27.7587	27.6613	26.8018	27.5005	28.2252
pksA	O34381	HTH-type transcriptional regulator PksA	sp|O34381|PKSA_BACSU HTH-type transcriptional regulator PksA OS=Bacillus subtilis (strain 168) OX=224308 GN=pksA PE=4 SV=1	2	12.2	0.00078989	3.1009	-1.67611	-2.23299	-1.07665	-0.997798	-0.0809269	-0.680393	-1.31612	0.389728	0.706792	0.386415	0.303684	0.102339	0.128628	0.317842	22.3181	22.5462	21.6958	22.0473	NaN	22.1939	NaN	22.0362	NaN	22.4761	22.1332	22.1935	22.4335	NaN	22.022	NaN	21.9386	22.9517	22.3181	22.5462	21.6958	22.0473	17.2904	22.1939	17.9262	22.0362	19.8986	22.4761
yceE	O34384	Uncharacterized protein YceE	sp|O34384|YCEE_BACSU Uncharacterized protein YceE OS=Bacillus subtilis (strain 168) OX=224308 GN=yceE PE=3 SV=1	4	27.6	0	84.284	-0.182936	-0.200133	0.136883	0.327057	0.0350717	-0.284748	-0.492118	0.555695	0.307551	0.438922	0.610092	0.141265	0.79072	0.719563	27.9219	27.6542	27.7318	27.4575	27.4786	27.823	27.4626	28.021	27.2239	27.6883	27.8182	27.6962	27.6857	27.8413	28.0863	27.7498	28.4421	27.9919	27.9219	27.6542	27.7318	27.4575	27.4786	27.823	27.4626	28.021	27.2239	27.6883
mntA	O34385	Manganese-binding lipoprotein MntA	sp|O34385|MNTA_BACSU Manganese-binding lipoprotein MntA OS=Bacillus subtilis (strain 168) OX=224308 GN=mntA PE=1 SV=1	8	24.5	0	46.781	-0.102335	-0.100867	-0.0248394	0.258689	0.261916	0.18442	-0.0976404	0.128804	0.127682	0.0719177	0.800198	0.358304	0.895171	0.310743	24.1113	25.0325	24.4659	24.554	24.3209	24.4278	24.5249	24.3438	24.4385	24.1418	24.2148	24.4674	24.2147	24.1528	24.3821	24.4251	24.4185	24.7564	24.1113	25.0325	24.4659	24.554	24.3209	24.4278	24.5249	24.3438	24.4385	24.1418
xlyB	O34391	N-acetylmuramoyl-L-alanine amidase XlyB	sp|O34391|XLYB_BACSU N-acetylmuramoyl-L-alanine amidase XlyB OS=Bacillus subtilis (strain 168) OX=224308 GN=xlyB PE=3 SV=1	12	40.7	0	177.02	-0.226635	-0.00753085	-0.171785	-0.0131868	0.292371	0.237521	0.298027	0.426249	0.0121312	0.881216	0.0481982	0.586476	0.755924	1.26694	26.8086	27.3068	26.6946	26.9013	26.4953	26.7335	26.9198	27.0348	26.8328	26.6652	26.5995	26.6682	26.5306	26.3284	26.5585	26.4685	26.6604	26.7643	26.8086	27.3068	26.6946	26.9013	26.4953	26.7335	26.9198	27.0348	26.8328	26.6652
yjjA	O34394	Uncharacterized protein YjjA	sp|O34394|YJJA_BACSU Uncharacterized protein YjjA OS=Bacillus subtilis (strain 168) OX=224308 GN=yjjA PE=4 SV=1	11	38.9	0	17.189	-0.359344	-0.520777	0.289783	0.118826	0.451005	-0.198122	-0.188598	0.650478	0.946224	1.16943	0.492085	0.83031	1.64319	0.530955	27.7887	28.1915	27.4788	27.4491	27.464	27.4679	27.4413	27.4251	27.0302	27.44	27.1931	27.4729	27.6572	27.715	27.6031	27.3898	27.5537	27.519	27.7887	28.1915	27.4788	27.4491	27.464	27.4679	27.4413	27.4251	27.0302	27.44
gltB	O34399	Glutamate synthase [NADPH] small chain	sp|O34399|GLTB_BACSU Glutamate synthase [NADPH] small chain OS=Bacillus subtilis (strain 168) OX=224308 GN=gltB PE=1 SV=2	15	33.3	0	47.609	-0.312436	-0.529697	-0.152752	-0.396374	0.0938632	-0.0658213	-0.0394599	0.55091	0.981879	0.341045	1.01115	0.161005	0.109884	0.0761863	25.4867	26.1913	25.8533	25.5522	25.7591	25.2828	25.3066	25.1067	25.5289	25.7796	25.7404	25.7297	25.3351	25.9061	25.5502	25.6062	25.3104	25.144	25.4867	26.1913	25.8533	25.5522	25.7591	25.2828	25.3066	25.1067	25.5289	25.7796
hisK	O34411	Histidinol-phosphatase	sp|O34411|HIS9_BACSU Histidinol-phosphatase OS=Bacillus subtilis (strain 168) OX=224308 GN=hisK PE=1 SV=1	7	25.4	0	13.022	-0.149719	0.248185	-0.270489	-0.00198046	-0.139193	-0.0184218	0.110973	0.198466	0.41072	0.409829	0.00242776	0.159417	0.0277182	0.343457	24.4576	25.2292	24.8887	24.9606	24.35	24.8159	25.2898	25.0387	24.9917	24.8146	25.4727	24.7059	24.4962	24.9121	24.7734	24.9739	24.8404	25.1729	24.4576	25.2292	24.8887	24.9606	24.35	24.8159	25.2898	25.0387	24.9917	24.8146
ylbF	O34412	Regulatory protein YlbF	sp|O34412|YLBF_BACSU Regulatory protein YlbF OS=Bacillus subtilis (strain 168) OX=224308 GN=ylbF PE=1 SV=1	2	11.4	0	4.1577	-0.627915	-0.663784	-0.0965862	-1.81463	0.338707	-0.192622	1.48955	2.13398	1.63574	0.085583	0.462559	0.362757	0.381188	0.376277	23.097	23.3243	23.0723	22.5138	22.388	22.7081	22.6266	22.6543	22.2213	23.4096	22.8594	22.2084	23.0928	22.5379	22.557	NaN	22.5692	22.413	23.097	23.3243	23.0723	22.5138	22.388	22.7081	22.6266	22.6543	22.2213	23.4096
yfkI	O34418	Uncharacterized protein YfkI	sp|O34418|YFKI_BACSU Uncharacterized protein YfkI OS=Bacillus subtilis (strain 168) OX=224308 GN=yfkI PE=3 SV=1	3	28.3	0	23.667	-0.303582	-0.195396	-0.30828	0.010437	-0.137531	-0.132833	-0.343363	1.02187	0.581736	0.936426	0.0149859	0.403837	0.419023	0.635832	23.1643	23.0297	23.4003	22.9172	22.8238	22.9426	22.8379	22.9771	23.1932	23.3794	23.1537	23.4738	23.0435	22.8143	23.2243	22.9501	23.4591	23.629	23.1643	23.0297	23.4003	22.9172	22.8238	22.9426	22.8379	22.9771	23.1932	23.3794
yjqC	O34423	Uncharacterized protein YjqC	sp|O34423|YJQC_BACSU Uncharacterized protein YjqC OS=Bacillus subtilis (strain 168) OX=224308 GN=yjqC PE=3 SV=2	1	5.4	0.004451	2.2831	3.39403	5.01999	-0.443384	-0.557526	-2.95766	0.879762	2.61986	0.717428	1.40612	0.0753639	0.106731	0.840062	0.133836	0.687112	NaN	NaN	NaN	24.1543	NaN	23.6351	23.6872	24.0388	23.5299	22.9384	NaN	22.9086	NaN	22.7961	22.9869	NaN	22.7813	22.3132	19.2137	20.2742	16.708	24.1543	18.5886	23.6351	23.6872	24.0388	23.5299	22.9384
speH	O34426	S-adenosylmethionine decarboxylase proenzyme;S-adenosylmethionine decarboxylase beta chain;S-adenosylmethionine decarboxylase alpha chain	sp|O34426|SPEH_BACSU S-adenosylmethionine decarboxylase proenzyme OS=Bacillus subtilis (strain 168) OX=224308 GN=speH PE=1 SV=2	5	35.7	0	10.241	-0.216693	0.207782	-0.43261	0.108349	0.138995	0.354912	0.238428	0.233035	0.228061	0.610584	0.108208	0.129085	0.580333	0.306052	25.3268	26.116	25.0578	25.1753	25.0839	25.5913	25.5448	25.953	25.6261	25.1709	25.8212	25.0915	24.748	24.6754	25.3624	25.1986	25.186	26.024	25.3268	26.116	25.0578	25.1753	25.0839	25.5913	25.5448	25.953	25.6261	25.1709
apt	O34443	Adenine phosphoribosyltransferase	sp|O34443|APT_BACSU Adenine phosphoribosyltransferase OS=Bacillus subtilis (strain 168) OX=224308 GN=apt PE=3 SV=1	8	41.2	0	98.851	-0.287362	-0.6389	0.273101	0.141187	0.0228895	-0.537573	-0.757198	0.463751	1.14388	0.716776	0.420651	0.0325386	1.13709	1.62308	27.6852	27.9923	27.2904	27.1016	27.3109	27.6933	27.1395	27.2081	26.7037	27.5508	27.8608	27.4876	28.1608	27.7341	27.8237	27.6546	27.9297	27.7385	27.6852	27.9923	27.2904	27.1016	27.3109	27.6933	27.1395	27.2081	26.7037	27.5508
ylbN	O34445	Uncharacterized protein YlbN	sp|O34445|YLBN_BACSU Uncharacterized protein YlbN OS=Bacillus subtilis (strain 168) OX=224308 GN=ylbN PE=4 SV=1	3	20.9	0	5.8102	0.294332	0.274858	-0.0833715	-0.145585	-0.572521	-0.194817	-0.152077	0.371604	0.497385	0.113622	0.119679	0.927929	0.24486	0.135821	22.8013	22.5457	22.0875	22.3266	23.2128	22.778	22.8051	22.7219	22.732	22.8525	22.8517	23.4478	22.8126	22.769	23.3203	22.2234	22.9348	23.5571	22.8013	22.5457	22.0875	22.3266	23.2128	22.778	22.8051	22.7219	22.732	22.8525
nagA	O34450	N-acetylglucosamine-6-phosphate deacetylase	sp|O34450|NAGA_BACSU N-acetylglucosamine-6-phosphate deacetylase OS=Bacillus subtilis (strain 168) OX=224308 GN=nagA PE=1 SV=1	4	12.6	0	10.689	-0.129213	0.11967	-0.142888	-0.159218	0.137037	0.150712	0.415925	0.139725	0.12793	0.244172	0.311951	0.135127	0.426859	1.51725	22.4523	23.5379	22.8692	22.7271	22.9455	22.7991	23.2236	23.0047	22.9902	23.0082	23.0013	22.4388	22.456	22.9026	22.661	22.646	22.6709	22.6537	22.4523	23.5379	22.8692	22.7271	22.9455	22.7991	23.2236	23.0047	22.9902	23.0082
yrrB	O34452	TPR repeat-containing protein YrrB	sp|O34452|YRRB_BACSU TPR repeat-containing protein YrrB OS=Bacillus subtilis (strain 168) OX=224308 GN=yrrB PE=1 SV=1	5	23.8	0	38.327	-0.396409	-1.5492	1.62894	1.44854	0.720609	-1.30474	-2.27714	0.168973	0.898198	2.28225	1.83721	0.410884	0.810947	2.08291	25.2616	23.098	23.5938	23.7822	22.4721	24.5099	22.6581	22.9055	21.7421	23.5201	22.8408	23.4306	24.8864	24.6644	25.1276	25.1748	24.2528	24.7096	25.2616	23.098	23.5938	23.7822	22.4721	24.5099	22.6581	22.9055	21.7421	23.5201
ykaA	O34454	UPF0111 protein YkaA	sp|O34454|YKAA_BACSU UPF0111 protein YkaA OS=Bacillus subtilis (strain 168) OX=224308 GN=ykaA PE=3 SV=1	7	31.7	0	166.41	-0.387164	-0.631637	0.109851	-0.0824579	0.23396	-0.263055	-0.315219	1.19636	1.59832	0.32548	0.433629	0.753217	0.813366	0.885027	29.4187	29.7895	29.4553	29.2112	29.0599	29.2308	29.0185	29.0942	28.6558	29.3269	29.3913	29.2434	29.6764	29.3108	29.3039	29.164	29.3721	29.1781	29.4187	29.7895	29.4553	29.2112	29.0599	29.2308	29.0185	29.0942	28.6558	29.3269
moaB	O34457	Molybdenum cofactor biosynthesis protein B	sp|O34457|MOAB_BACSU Molybdenum cofactor biosynthesis protein B OS=Bacillus subtilis (strain 168) OX=224308 GN=moaB PE=3 SV=1	3	17.1	0	4.6882	-0.0680796	-0.401016	0.121759	0.143486	0.18905	-0.000789007	-0.355452	0.103111	0.717047	0.778587	0.207243	0.328837	0.00245354	0.549597	22.3088	22.7658	22.039	22.1345	22.3382	22.4366	22.0291	21.8351	22.0463	22.238	22.0854	22.2229	22.325	22.2031	22.3835	21.9157	22.7646	22.2966	22.3088	22.7658	22.039	22.1345	22.3382	22.4366	22.0291	21.8351	22.0463	22.238
hisZ	O34459	ATP phosphoribosyltransferase regulatory subunit	sp|O34459|HISZ_BACSU ATP phosphoribosyltransferase regulatory subunit OS=Bacillus subtilis (strain 168) OX=224308 GN=hisZ PE=3 SV=1	11	28.6	0	44.061	-0.0395406	-0.133204	0.131947	-0.101896	0.737312	0.565825	0.706005	0.054382	0.388855	0.20092	0.145679	1.65503	0.905583	1.15327	24.9058	25.2417	25.3183	24.9809	25.5317	24.8345	25.1003	24.9387	25.0272	24.3061	24.7217	24.2261	24.4564	24.9325	24.2608	24.6527	24.3585	23.937	24.9058	25.2417	25.3183	24.9809	25.5317	24.8345	25.1003	24.9387	25.0272	24.3061
yceK	O34464	Uncharacterized HTH-type transcriptional regulator YceK	sp|O34464|YCEK_BACSU Uncharacterized HTH-type transcriptional regulator YceK OS=Bacillus subtilis (strain 168) OX=224308 GN=yceK PE=4 SV=1	1	10	0	3.4537	-0.538909	-0.671184	0.0242221	0.00379054	0.793627	0.230496	0.118653	0.738567	0.769858	0.0223408	0.00361014	0.898038	0.405724	0.131764	22.7832	23.5926	22.7442	22.779	22.2707	22.4536	22.5861	22.7273	21.7931	22.7695	22.2544	21.7153	22.6188	21.9749	22.2181	21.9914	22.4693	22.2899	22.7832	23.5926	22.7442	22.779	22.2707	22.4536	22.5861	22.7273	21.7931	22.7695
ylbP	O34468	Uncharacterized N-acetyltransferase YlbP	sp|O34468|YLBP_BACSU Uncharacterized N-acetyltransferase YlbP OS=Bacillus subtilis (strain 168) OX=224308 GN=ylbP PE=1 SV=2	6	34.4	0	17.331	-0.247899	-0.513299	-0.31389	-0.608274	-0.0932757	-0.027284	0.00169945	0.781025	1.38802	0.540932	1.14182	0.148134	0.0538481	0.00524095	25.6379	25.222	25.4132	25.1482	25.122	25.2592	24.8888	24.9831	24.8614	25.8228	25.5814	25.1488	25.5239	25.0779	25.0096	24.8574	25.0954	24.7754	25.6379	25.222	25.4132	25.1482	25.122	25.2592	24.8888	24.9831	24.8614	25.8228
yfkO	O34475	Putative NAD(P)H nitroreductase YfkO	sp|O34475|YFKO_BACSU Putative NAD(P)H nitroreductase YfkO OS=Bacillus subtilis (strain 168) OX=224308 GN=yfkO PE=1 SV=1	5	22.6	0	9.3391	-0.148233	-0.362564	-0.0926037	-0.269649	-0.328833	-0.384462	-0.421748	0.391261	0.962455	0.460353	1.35922	0.883342	2.48892	1.53429	23.4737	23.0657	23.5045	23.1263	23.2218	23.2511	22.9197	22.8713	23.1652	23.7486	23.7482	23.5336	23.583	23.6636	23.5059	23.3896	23.4806	23.3512	23.4737	23.0657	23.5045	23.1263	23.2218	23.2511	22.9197	22.8713	23.1652	23.7486
mapB	O34484	Methionine aminopeptidase 2	sp|O34484|MAP12_BACSU Methionine aminopeptidase 2 OS=Bacillus subtilis (strain 168) OX=224308 GN=mapB PE=1 SV=1	6	22.5	0	16.57	-0.146932	-0.411402	0.214327	0.335351	0.322703	-0.0385564	-0.424051	0.185917	0.708345	0.308011	0.430831	0.407586	0.0579435	0.747119	22.9616	23.6439	23.6056	23.5487	23.3597	22.8619	23.0766	23.0963	22.804	22.5849	23.2532	23.405	23.1958	23.2152	23.4749	23.551	22.9931	23.705	22.9616	23.6439	23.6056	23.5487	23.3597	22.8619	23.0766	23.0963	22.804	22.5849
ytpQ	O34496	UPF0354 protein YtpQ	sp|O34496|YTPQ_BACSU UPF0354 protein YtpQ OS=Bacillus subtilis (strain 168) OX=224308 GN=ytpQ PE=3 SV=1	2	7.4	0.00078247	2.9306	-0.123334	1.03204	-0.603374	-0.074927	-0.81746	-0.33742	0.289511	0.0340738	0.429473	0.347881	0.139384	0.334526	0.117257	1.53829	20.9101	NaN	21.5604	NaN	21.0175	21.082	21.4821	21.3595	21.3064	20.8099	21.3524	21.342	NaN	21.1395	21.2692	21.1495	20.9608	21.1692	20.9101	18.5813	21.5604	18.5823	21.0175	21.082	21.4821	21.3595	21.3064	20.8099
ykgA	O34497	Uncharacterized protein YkgA	sp|O34497|YKGA_BACSU Uncharacterized protein YkgA OS=Bacillus subtilis (strain 168) OX=224308 GN=ykgA PE=3 SV=2	2	7.3	0	3.7247	0.0712465	1.41339	1.72144	1.78442	0.731839	-0.918359	0.360811	0.0178744	0.495206	0.704123	0.721183	0.1982	0.458397	0.937105	22.325	22.1171	NaN	22.1258	21.805	NaN	22.4513	22.6481	22.5774	NaN	22.2489	NaN	22.2537	21.6927	22.459	22.0222	22.4843	22.0879	22.325	22.1171	18.9945	22.1258	21.805	19.7195	22.4513	22.6481	22.5774	19.6512
pgl	O34499	6-phosphogluconolactonase	sp|O34499|6PGL_BACSU 6-phosphogluconolactonase OS=Bacillus subtilis (strain 168) OX=224308 GN=pgl PE=1 SV=1	10	34.4	0	133.26	0.0835419	0.104843	-0.171309	-0.0241273	0.129735	0.384586	0.258705	0.190268	0.250752	0.546654	0.0749672	0.288084	1.356	1.3402	25.1801	25.7057	25.4494	25.555	25.6008	25.4301	25.5719	25.5309	25.547	25.1498	25.3206	25.4758	24.9422	25.2262	25.2638	25.2014	25.4059	25.2664	25.1801	25.7057	25.4494	25.555	25.6008	25.4301	25.5719	25.5309	25.547	25.1498
hisG	O34520	ATP phosphoribosyltransferase	sp|O34520|HIS1_BACSU ATP phosphoribosyltransferase OS=Bacillus subtilis (strain 168) OX=224308 GN=hisG PE=1 SV=1	15	77.9	0	149.65	0.0545394	0.0368519	0.118533	0.139936	0.636905	0.572911	0.53382	0.130716	0.13601	0.185316	0.291349	1.72668	1.05362	1.26616	27.2982	27.5276	27.2619	27.2837	27.297	27.6707	27.4291	27.4733	27.296	26.9339	26.748	26.4951	27.234	26.7547	26.544	26.7949	27.1472	26.6549	27.2982	27.5276	27.2619	27.2837	27.297	27.6707	27.4291	27.4733	27.296	26.9339
nagP	O34521	PTS system N-acetylglucosamine-specific EIICB component;N-acetylglucosamine permease IIC component;N-acetylglucosamine-specific phosphotransferase enzyme IIB component	sp|O34521|PTWCB_BACSU PTS system N-acetylglucosamine-specific EIICB component OS=Bacillus subtilis (strain 168) OX=224308 GN=nagP PE=1 SV=1	3	7.5	0	4.4404	-0.329545	-0.247691	-0.248907	0.0973091	0.379405	0.298766	0.0344048	0.584504	0.352649	0.948012	0.23343	0.72329	0.738394	0.0450143	22.5645	22.1781	22.8629	22.3506	22.3603	21.9059	22.3324	21.8963	22.6337	22.0684	22.1371	22.2618	21.841	22.1021	21.7774	22.4371	21.9652	22.3569	22.5645	22.1781	22.8629	22.3506	22.3603	21.9059	22.3324	21.8963	22.6337	22.0684
sppA	O34525	Putative signal peptide peptidase SppA	sp|O34525|SPPA_BACSU Putative signal peptide peptidase SppA OS=Bacillus subtilis (strain 168) OX=224308 GN=sppA PE=1 SV=1	5	17.6	0	12.586	0.39248	0.27861	0.00379817	0.107704	-0.61746	-0.228778	-0.446554	0.313976	0.217079	0.0088147	0.344441	0.519175	0.476973	1.09407	22.284	23.62	23.6516	23.6855	23.8184	23.2291	23.7065	23.2081	23.4768	23.5766	23.947	23.8844	23.8552	23.9179	23.6463	23.8301	23.9367	23.9643	22.284	23.62	23.6516	23.6855	23.8184	23.2291	23.7065	23.2081	23.4768	23.5766
alaS	O34526	Alanine--tRNA ligase	sp|O34526|SYA_BACSU Alanine--tRNA ligase OS=Bacillus subtilis (strain 168) OX=224308 GN=alaS PE=3 SV=1	11	15.8	0	73.153	-0.469384	-0.547345	-0.189167	-0.342472	0.326952	0.0467351	0.122079	1.0336	1.49806	0.483189	1.05246	0.921045	0.0775151	0.413268	23.7273	24.1482	23.864	23.5299	23.6801	23.1213	23.412	23.2549	23.4306	23.4328	23.7973	23.5286	23.4394	23.5976	23.1542	23.4527	23.1798	23.0987	23.7273	24.1482	23.864	23.5299	23.6801	23.1213	23.412	23.2549	23.4306	23.4328
cymR	O34527	HTH-type transcriptional regulator CymR	sp|O34527|CYMR_BACSU HTH-type transcriptional regulator CymR OS=Bacillus subtilis (strain 168) OX=224308 GN=cymR PE=1 SV=2	1	14.5	0	14.472	1.51552	1.19735	0.401842	1.00302	-0.41477	0.698907	-0.220442	0.683751	0.544686	0.427856	1.19668	0.172398	0.803103	0.199089	23.0127	NaN	22.4928	23.1901	23.392	23.7627	22.5839	23.5823	23.2241	22.0372	22.2551	22.7503	23.3344	22.1882	22.7255	22.8046	23.3681	23.879	23.0127	20.2928	22.4928	23.1901	23.392	23.7627	22.5839	23.5823	23.2241	22.0372
pfkA	O34529	ATP-dependent 6-phosphofructokinase	sp|O34529|PFKA_BACSU ATP-dependent 6-phosphofructokinase OS=Bacillus subtilis (strain 168) OX=224308 GN=pfkA PE=1 SV=1	7	22.6	0	38.523	0.205681	0.228083	-0.0272865	0.0711002	-0.644473	-0.411505	-0.48749	0.0883519	0.119434	0.0337108	0.0765213	0.372118	0.283389	0.659666	24.1413	22.5431	24.694	23.8776	24.9432	23.1746	23.8104	24.0032	24.249	24.173	24.7106	24.4282	23.9877	24.7437	24.4985	24.5207	24.0155	24.9888	24.1413	22.5431	24.694	23.8776	24.9432	23.1746	23.8104	24.0032	24.249	24.173
ycdA	O34538	Uncharacterized lipoprotein YcdA	sp|O34538|YCDA_BACSU Uncharacterized lipoprotein YcdA OS=Bacillus subtilis (strain 168) OX=224308 GN=ycdA PE=1 SV=1	6	14.7	0	24.612	0.350694	0.46655	0.139612	0.586981	0.112151	0.323233	-0.00828107	0.64754	0.855079	0.299046	1.34587	0.175776	0.832066	0.0132053	22.5537	23.2347	22.7357	23.1344	23.2384	23.2033	23.554	23.2833	23.0863	22.6636	22.5554	22.9686	22.6984	22.7548	23.1532	23.0177	23.3839	23.547	22.5537	23.2347	22.7357	23.1344	23.2384	23.2033	23.554	23.2833	23.0863	22.6636
ytsP	O34553	Protein YtsP	sp|O34553|YTSP_BACSU Protein YtsP OS=Bacillus subtilis (strain 168) OX=224308 GN=ytsP PE=3 SV=2	6	30.7	0	68.731	-0.497189	-0.881943	0.309598	0.498536	0.458712	-0.348075	-0.921768	0.658746	1.21534	0.497944	1.10905	0.649889	0.498742	1.38809	27.1933	27.2437	26.4322	26.7503	26.0394	26.5879	26.165	26.379	25.6794	26.4512	26.7933	26.2487	26.7659	26.4557	27.2003	27.0851	26.9827	26.9209	27.1933	27.2437	26.4322	26.7503	26.0394	26.5879	26.165	26.379	25.6794	26.4512
rpe	O34557	Ribulose-phosphate 3-epimerase	sp|O34557|RPE_BACSU Ribulose-phosphate 3-epimerase OS=Bacillus subtilis (strain 168) OX=224308 GN=rpe PE=3 SV=1	3	15.2	0	7.7786	-0.360547	-0.843803	-0.101746	-0.169523	0.153528	-0.105273	-0.520752	1.05712	2.02744	0.285405	0.322841	0.387182	0.424813	1.07062	26.9517	27.2693	26.858	26.6306	26.6113	26.7554	26.2313	26.3789	25.9375	27.0855	26.822	26.711	26.9418	26.6335	26.7379	26.3747	26.9936	26.7416	26.9517	27.2693	26.858	26.6306	26.6113	26.7554	26.2313	26.3789	25.9375	27.0855
ykuU	O34564	Thioredoxin-like protein YkuU	sp|O34564|YKUU_BACSU Putative peroxiredoxin YkuU OS=Bacillus subtilis (strain 168) OX=224308 GN=ykuU PE=3 SV=1	4	27.8	0	21.925	-0.272346	-0.00193659	0.263613	0.23987	0.240825	-0.295135	-0.000981649	0.269481	0.00158997	0.694138	0.870996	0.234513	0.799987	0.00243292	25.4053	25.5837	24.4089	24.9317	24.6761	24.973	25.2187	25.2574	24.9159	25.0881	24.7509	24.8363	25.2443	24.8869	25.335	25.2165	25.1937	24.9848	25.4053	25.5837	24.4089	24.9317	24.6761	24.973	25.2187	25.2574	24.9159	25.0881
hisH	O34565	Imidazole glycerol phosphate synthase subunit HisH	sp|O34565|HIS5_BACSU Imidazole glycerol phosphate synthase subunit HisH OS=Bacillus subtilis (strain 168) OX=224308 GN=hisH PE=3 SV=1	6	34.4	0	39.347	0.430797	0.605565	-0.150528	-0.173409	0.110844	0.692169	0.889818	0.568917	0.802876	0.526039	0.369268	0.127654	2.57961	1.8727	25.9686	25.2759	26.2385	26.3123	26.3136	26.1494	26.4367	26.6363	26.2267	25.7716	25.871	25.5079	25.5594	25.6049	25.5346	25.6624	25.7417	25.2261	25.9686	25.2759	26.2385	26.3123	26.3136	26.1494	26.4367	26.6363	26.2267	25.7716
yoaA	O34569	Uncharacterized N-acetyltransferase YoaA	sp|O34569|YOAA_BACSU Uncharacterized N-acetyltransferase YoaA OS=Bacillus subtilis (strain 168) OX=224308 GN=yoaA PE=3 SV=2	4	27.7	0	5.535	-0.0847187	-0.158258	-0.358547	-0.335079	-0.24997	0.0238584	-0.07315	0.260818	0.544815	1.0135	0.90513	0.661968	0.0718423	0.225956	22.5436	22.1673	22.3992	22.3477	22.1585	22.3498	22.2199	22.1262	22.2893	22.6413	22.8341	22.3847	22.2302	22.1127	22.4415	22.1397	22.5054	22.2097	22.5436	22.1673	22.3992	22.3477	22.1585	22.3498	22.2199	22.1262	22.2893	22.6413
ykoC	O34572	Putative HMP/thiamine permease protein YkoC	sp|O34572|YKOC_BACSU Putative HMP/thiamine permease protein YkoC OS=Bacillus subtilis (strain 168) OX=224308 GN=ykoC PE=1 SV=1	3	12.6	0.00078864	3.0562	1.24324	1.28892	-1.4989	-0.757897	-1.05718	1.68496	0.98964	0.34037	0.353588	0.291843	0.230887	0.285761	0.331089	0.308272	NaN	22.8544	22.9433	22.3915	22.9479	23.0192	22.7647	22.4681	23.2628	22.3366	22.5771	22.8867	NaN	23.5482	22.3672	23.4987	22.4704	NaN	18.8312	22.8544	22.9433	22.3915	22.9479	23.0192	22.7647	22.4681	23.2628	22.3366
ykuJ	O34588	Uncharacterized protein YkuJ	sp|O34588|YKUJ_BACSU Uncharacterized protein YkuJ OS=Bacillus subtilis (strain 168) OX=224308 GN=ykuJ PE=1 SV=1	5	58.2	0	107.16	-0.321177	0.0208066	-0.308082	-0.157947	-0.128338	-0.141433	0.050415	0.787867	0.0321408	0.628408	0.306239	0.205112	0.718869	0.102908	25.3148	25.8435	25.494	25.3732	25.1212	25.1945	25.8039	25.6294	25.2815	25.6506	26.0121	25.3746	25.3307	25.3596	25.4228	25.6425	25.3754	25.5456	25.3148	25.8435	25.494	25.3732	25.1212	25.1945	25.8039	25.6294	25.2815	25.6506
ykuP	O34589	Probable flavodoxin-2	sp|O34589|FLAW_BACSU Probable flavodoxin 2 OS=Bacillus subtilis (strain 168) OX=224308 GN=ykuP PE=3 SV=2	4	27.2	0	36.032	0.473423	1.44167	0.489682	1.58592	0.316965	0.300706	0.172714	0.590183	1.66447	0.509474	1.47004	0.38275	0.305795	0.150252	28.9828	28.8922	28.0349	29.0775	29.1638	29.0888	29.9697	30.5178	29.7474	28.1334	28.2411	28.5845	28.754	28.2105	29.4635	29.7001	29.4179	30.5988	28.9828	28.8922	28.0349	29.0775	29.1638	29.0888	29.9697	30.5178	29.7474	28.1334
ydjP	O34592	AB hydrolase superfamily protein YdjP	sp|O34592|YDJP_BACSU AB hydrolase superfamily protein YdjP OS=Bacillus subtilis (strain 168) OX=224308 GN=ydjP PE=2 SV=1	2	9.2	0	4.1408	-1.05555	-1.8182	-1.23518	-0.822563	-0.152369	0.0272636	-1.14801	0.341613	0.439638	0.337866	0.381624	0.290635	0.00501491	0.252258	21.0681	20.9839	21.4009	21.5452	20.9132	NaN	21.0468	20.7288	NaN	21.2873	21.6016	21.0211	21.188	21.6499	NaN	21.2164	NaN	21.3534	21.0681	20.9839	21.4009	21.5452	20.9132	17.8278	21.0468	20.7288	16.2226	21.2873
yjqA	O34593	Uncharacterized protein YjqA	sp|O34593|YJQA_BACSU Uncharacterized protein YjqA OS=Bacillus subtilis (strain 168) OX=224308 GN=yjqA PE=4 SV=1	8	46.4	0	14.488	-0.396674	-0.32182	-0.109513	-0.314128	0.0571537	-0.230008	0.0494614	1.01077	0.830926	0.445454	1.1986	0.119482	0.819411	0.183782	24.0545	24.5559	24.2687	23.7932	23.7916	24.1042	23.9457	24.1422	23.8257	24.1248	24.4197	24.1632	24.1737	24.1011	24.1043	23.8548	23.9544	23.9561	24.0545	24.5559	24.2687	23.7932	23.7916	24.1042	23.9457	24.1422	23.8257	24.1248
yobK	O34596	Antitoxin YobK	sp|O34596|YOBK_BACSU Immunity protein YobK OS=Bacillus subtilis (strain 168) OX=224308 GN=yobK PE=1 SV=1	5	34.2	0	105.7	-0.423276	-0.824001	-0.186814	-0.246159	0.195127	-0.0413354	-0.382716	1.25073	1.49566	0.611856	0.96656	0.591776	0.104992	0.738377	27.1244	27.2539	26.8309	26.6267	26.5194	26.7932	26.5141	26.3621	25.8609	26.925	26.8823	26.8164	26.9192	26.5838	26.5603	26.467	26.6259	26.7923	27.1244	27.2539	26.8309	26.6267	26.5194	26.7932	26.5141	26.3621	25.8609	26.925
iscS1	O34599	Putative cysteine desulfurase IscS 1	sp|O34599|ISCS1_BACSU Putative cysteine desulfurase IscS 1 OS=Bacillus subtilis (strain 168) OX=224308 GN=iscS1 PE=3 SV=2	4	12.1	0	7.1478	-0.408921	-0.494793	0.269606	0.0556424	0.679972	0.0014445	0.129536	1.23153	1.01449	0.294632	0.0487156	0.796047	0.00270817	0.174591	26.209	25.8183	25.8761	25.7257	25.4239	25.5271	25.7521	25.5366	25.1304	25.2195	25.8798	24.7642	25.3022	25.5574	25.8128	25.1615	25.7689	25.1	26.209	25.8183	25.8761	25.7257	25.4239	25.5271	25.7521	25.5366	25.1304	25.2195
nrnA	O34600	Bifunctional oligoribonuclease and PAP phosphatase NrnA	sp|O34600|NRNA_BACSU Bifunctional oligoribonuclease and PAP phosphatase NrnA OS=Bacillus subtilis (strain 168) OX=224308 GN=nrnA PE=1 SV=1	4	14.4	0	9.6384	-0.54078	-0.171146	-0.103912	-0.497915	-0.105044	-0.541912	0.221724	0.907009	0.265141	0.235799	0.790482	0.15722	1.27241	0.335498	22.7466	23.4761	23.3523	22.8452	22.7114	22.396	22.8655	22.9777	23.2184	23.2079	23.4615	23.2207	23.1379	23.4718	22.9686	23.2654	22.6488	22.4822	22.7466	23.4761	23.3523	22.8452	22.7114	22.396	22.8655	22.9777	23.2184	23.2079
sdaAA	O34607	Probable L-serine dehydratase, alpha chain	sp|O34607|SDHAA_BACSU Probable L-serine dehydratase, alpha chain OS=Bacillus subtilis (strain 168) OX=224308 GN=sdaAA PE=3 SV=1	1	4.3	0	3.6729	0.354086	-0.166689	0.0109444	-0.0849253	-0.207438	0.135704	-0.289201	0.692041	0.400574	0.0272247	0.259807	0.558577	0.253134	0.817456	21.4319	21.0405	21.158	21.9201	21.5071	21.2654	21.2332	20.7892	21.1079	21.1836	21.5343	21.5348	21.3426	21.3943	21.5486	21.2896	21.3022	21.4061	21.4319	21.0405	21.158	21.9201	21.5071	21.2654	21.2332	20.7892	21.1079	21.1836
rlmN	O34617	Probable dual-specificity RNA methyltransferase RlmN	sp|O34617|RLMN_BACSU Probable dual-specificity RNA methyltransferase RlmN OS=Bacillus subtilis (strain 168) OX=224308 GN=rlmN PE=3 SV=1	2	4.1	0.0098108	1.6829	-0.165649	-1.05007	-0.281513	-0.50883	-0.460539	-0.344676	-1.00178	0.124675	0.349125	0.351618	0.480017	0.434238	0.366952	0.331199	20.9671	21.9665	22.2491	21.2117	22.1307	21.3434	21.644	NaN	21.912	21.8593	22.184	22.521	21.6304	22.442	21.6474	22.4307	21.1042	21.5029	20.9671	21.9665	22.2491	21.2117	22.1307	21.3434	21.644	18.4765	21.912	21.8593
yvlB	O34628	Uncharacterized protein YvlB	sp|O34628|YVLB_BACSU Uncharacterized protein YvlB OS=Bacillus subtilis (strain 168) OX=224308 GN=yvlB PE=4 SV=1	4	11.8	0	12.414	0.281197	-0.203879	0.348953	0.538761	0.130349	0.0625928	-0.612291	0.552703	0.367181	1.26723	1.68537	0.999407	0.101624	1.10173	23.7042	23.8186	23.6696	23.8134	24.3978	23.8247	23.1319	23.6185	23.8304	23.6636	23.6147	23.523	24.0001	24.0877	23.7604	24.3109	23.9642	24.1425	23.7042	23.8186	23.6696	23.8134	24.3978	23.8247	23.1319	23.6185	23.8304	23.6636
yerH	O34629	Uncharacterized lipoprotein YerH	sp|O34629|YERH_BACSU Uncharacterized lipoprotein YerH OS=Bacillus subtilis (strain 168) OX=224308 GN=yerH PE=1 SV=1	3	7.3	0	3.5826	-0.464944	-0.990034	-0.373878	-0.216401	0.133507	0.0424423	-0.640125	0.603144	1.16525	0.653028	0.371049	0.142403	0.0651752	0.806111	22.1979	23.004	23.0127	22.2884	22.6278	21.9035	22.0785	22.0024	21.1636	22.8494	22.1722	22.7924	22.1694	22.3412	22.1819	22.2838	22.4793	22.4017	22.1979	23.004	23.0127	22.2884	22.6278	21.9035	22.0785	22.0024	21.1636	22.8494
sirB	O34632	Sirohydrochlorin ferrochelatase	sp|O34632|SIRB_BACSU Sirohydrochlorin ferrochelatase OS=Bacillus subtilis (strain 168) OX=224308 GN=sirB PE=1 SV=1	2	8.4	0	3.7162	1.04887	-0.894797	-1.0645	-1.58941	-1.01987	1.0935	-0.325251	0.358596	0.246353	0.298936	0.474126	0.347369	0.308343	0.0721519	21.9256	22.5924	NaN	22.2906	22.0352	22.3767	22.1431	NaN	NaN	22.4921	22.2692	21.8541	22.7386	22.1376	NaN	NaN	22.1133	21.6351	21.9256	22.5924	19.0379	22.2906	22.0352	22.3767	22.1431	19.5038	19.2246	22.4921
yjlC	O34633	Uncharacterized protein YjlC	sp|O34633|YJLC_BACSU Uncharacterized protein YjlC OS=Bacillus subtilis (strain 168) OX=224308 GN=yjlC PE=2 SV=1	7	56.4	0	73.337	0.880295	0.193485	1.13884	1.6664	-0.0510953	-0.309641	-1.52401	0.59648	0.11729	1.95161	2.40246	0.0281246	0.41522	2.19061	27.1472	25.2215	26.14	26.9223	26.6502	27.5772	26.3588	26.5574	26.173	26.0034	26.0591	26.5996	27.5229	27.1285	27.4272	27.5225	27.9146	28.2242	27.1472	25.2215	26.14	26.9223	26.6502	27.5772	26.3588	26.5574	26.173	26.0034
yrrK	O34634	Putative Holliday junction resolvase	sp|O34634|YQGF_BACSU Putative pre-16S rRNA nuclease OS=Bacillus subtilis (strain 168) OX=224308 GN=yrrK PE=1 SV=1	4	26.8	0	21.127	-0.30445	-0.422684	-0.183472	-0.300987	-0.209852	-0.33083	-0.331549	0.982143	1.49961	0.353017	0.626579	0.431098	0.985731	1.19461	24.0727	23.9522	24.1495	23.9485	23.5442	23.7684	23.8068	23.6391	23.4605	24.63	24.1268	24.0472	24.2902	24.0128	23.9506	23.8543	24.123	23.9237	24.0727	23.9522	24.1495	23.9485	23.5442	23.7684	23.8068	23.6391	23.4605	24.63
sdaAB	O34635	Probable L-serine dehydratase, beta chain	sp|O34635|SDHAB_BACSU Probable L-serine dehydratase, beta chain OS=Bacillus subtilis (strain 168) OX=224308 GN=sdaAB PE=3 SV=1	3	15.9	0	3.4282	0.0337302	1.16074	-0.750301	-1.8033	-1.55633	-0.772297	1.40771	0.00709782	0.397187	0.426477	0.696484	0.538446	0.230631	0.541642	21.4616	NaN	21.5707	NaN	21.9127	21.175	21.4466	21.6701	21.6264	22.3257	22.182	21.4222	NaN	22.1568	21.5492	22.0974	NaN	NaN	21.4616	18.2286	21.5707	18.2744	21.9127	21.175	21.4466	21.6701	21.6264	22.3257
hisD	O34651	Histidinol dehydrogenase	sp|O34651|HISX_BACSU Histidinol dehydrogenase OS=Bacillus subtilis (strain 168) OX=224308 GN=hisD PE=3 SV=1	8	18.5	0	25.51	0.0336984	0.115648	0.0141157	0.161517	0.953394	0.972977	0.907525	0.0836852	0.402758	0.0142769	0.200232	1.19869	1.95699	2.51754	25.0908	24.901	25.2231	25.0565	25.3109	24.9486	25.3394	25.09	25.1324	24.1881	24.5613	23.6054	24.0449	24.4487	23.9035	24.4873	24.2022	24.1497	25.0908	24.901	25.2231	25.0565	25.3109	24.9486	25.3394	25.09	25.1324	24.1881
dhaS	O34660	Putative aldehyde dehydrogenase DhaS	sp|O34660|ALDH4_BACSU Putative aldehyde dehydrogenase DhaS OS=Bacillus subtilis (strain 168) OX=224308 GN=dhaS PE=3 SV=1	3	7.9	0	5.5165	-1.07442	-0.233713	-0.156085	-0.687137	-0.165105	-1.08343	0.288319	0.644113	0.274083	0.231486	1.27543	0.169188	0.651607	1.50963	21.4246	22.4625	22.192	21.4326	21.7232	NaN	21.8041	21.876	21.6978	21.9487	22.5584	22.0672	22.0473	22.3538	21.705	21.3771	21.6091	21.5268	21.4246	22.4625	22.192	21.4326	21.7232	19.7	21.8041	21.876	21.6978	21.9487
luxS	O34667	S-ribosylhomocysteine lyase	sp|O34667|LUXS_BACSU S-ribosylhomocysteine lyase OS=Bacillus subtilis (strain 168) OX=224308 GN=luxS PE=1 SV=1	5	34.4	0	244.66	-0.118519	-0.16498	-0.0655772	0.137883	0.155983	0.103041	-0.14688	0.347991	0.823156	0.227695	0.548841	0.655917	0.288645	0.696483	26.6428	26.8274	26.5795	26.5417	26.3745	26.7778	26.4826	26.5419	26.5302	26.6341	26.376	26.5716	26.612	26.3316	26.4413	26.5238	26.7986	26.6729	26.6428	26.8274	26.5795	26.5417	26.3745	26.7778	26.4826	26.5419	26.5302	26.6341
yocH	O34669	Cell wall-binding protein YocH	sp|O34669|YOCH_BACSU Cell wall-binding protein YocH OS=Bacillus subtilis (strain 168) OX=224308 GN=yocH PE=1 SV=1	5	23.7	0	128.17	-1.18558	-1.27955	-0.785118	-0.0437266	0.154505	-0.245957	-1.08132	1.46979	1.62649	1.18689	0.0759059	0.183812	0.356577	1.85493	25.3607	26.1718	25.3233	24.3996	24.2321	24.6675	24.5777	24.4919	23.9477	25.5333	25.1847	25.6744	24.8414	24.1954	25.0003	25.2191	25.3505	25.6917	25.3607	26.1718	25.3233	24.3996	24.2321	24.6675	24.5777	24.4919	23.9477	25.5333
yjgD	O34681	Uncharacterized protein YjgD	sp|O34681|YJGD_BACSU Uncharacterized protein YjgD OS=Bacillus subtilis (strain 168) OX=224308 GN=yjgD PE=4 SV=1	5	23.1	0	5.4683	-0.510064	-0.320636	-0.273008	0.487639	-0.0793889	-0.316445	-0.887664	0.710889	0.43927	0.872832	1.18527	0.102806	0.561219	1.64688	21.4611	21.1914	22.032	20.8984	20.7853	21.4706	20.8711	21.467	21.3845	21.5016	21.5747	21.8464	21.2048	21.3465	21.5523	21.8439	22.3643	22.1774	21.4611	21.1914	22.032	20.8984	20.7853	21.4706	20.8711	21.467	21.3845	21.5016
hisB	O34683	Imidazoleglycerol-phosphate dehydratase	sp|O34683|HIS7_BACSU Imidazoleglycerol-phosphate dehydratase OS=Bacillus subtilis (strain 168) OX=224308 GN=hisB PE=3 SV=1	2	11.3	0	39.213	-0.124172	-0.268113	-0.00985146	-0.326417	0.657011	0.542691	0.715314	0.249248	0.591858	0.0126037	0.491456	1.39817	0.912973	1.05374	25.6772	26.1162	25.5548	25.723	25.4854	25.7673	25.6314	25.3479	25.5647	25.2926	25.1919	24.8927	25.165	25.4758	24.7069	24.9071	25.1625	24.3284	25.6772	26.1162	25.5548	25.723	25.4854	25.7673	25.6314	25.3479	25.5647	25.2926
rpmF	O34687	50S ribosomal protein L32	sp|O34687|RL32_BACSU Large ribosomal subunit protein bL32 OS=Bacillus subtilis (strain 168) OX=224308 GN=rpmF PE=1 SV=3	1	27.1	0	31.662	0.00122197	0.0316188	0.248384	0.240945	0.062067	-0.185095	-0.147259	0.000880426	0.024666	0.38755	0.406496	0.0463561	0.289562	0.347503	24.9188	26.3027	25.7568	25.3437	25.9642	25.6741	25.7919	25.6154	25.6658	25.6538	25.234	25.9044	26.2167	25.6857	25.6348	26.0144	25.5279	25.9726	24.9188	26.3027	25.7568	25.3437	25.9642	25.6741	25.7919	25.6154	25.6658	25.6538
ybcC	O34688	UPF0753 protein YbcC	sp|O34688|DABA_BACSU Probable inorganic carbon transporter subunit DabA OS=Bacillus subtilis (strain 168) OX=224308 GN=dabA PE=3 SV=2	9	11.4	0	11.548	-0.165498	0.400928	0.889832	1.23272	0.399284	-0.656045	-0.432503	0.254571	0.512582	0.516759	0.815298	0.259549	0.475445	0.353264	23.0262	23.507	23.6549	23.302	22.8983	23.4913	23.9449	23.2593	24.1867	23.7965	23.246	21.9478	23.9815	24.7358	22.9425	25.0318	24.025	23.6316	23.0262	23.507	23.6549	23.302	22.8983	23.4913	23.9449	23.2593	24.1867	23.7965
ytoA	O34696	Uncharacterized transferase YtoA	sp|O34696|YTOA_BACSU Uncharacterized transferase YtoA OS=Bacillus subtilis (strain 168) OX=224308 GN=ytoA PE=3 SV=1	5	23.4	0	89.202	0.186968	0.287247	-0.262913	-0.210117	-0.201075	0.248807	0.296289	0.179418	0.295984	0.823239	0.677052	0.201916	0.595296	0.900786	26.8338	28.0559	27.3717	27.8887	27.4417	27.492	27.6611	27.8904	27.5717	27.5278	27.6438	27.6931	27.2172	27.259	27.5997	27.3962	27.2147	27.6234	26.8338	28.0559	27.3717	27.8887	27.4417	27.492	27.6611	27.8904	27.5717	27.5278
yebG	O34700	Uncharacterized protein YebG	sp|O34700|YEBG_BACSU Uncharacterized protein YebG OS=Bacillus subtilis (strain 168) OX=224308 GN=yebG PE=4 SV=1	3	27.7	0	8.4531	0.145317	-1.17156	0.00381025	0.546111	0.0685247	0.210032	-1.64915	0.313982	0.225455	0.00305479	0.544919	0.0669769	0.287031	0.326528	23.6655	24.2004	23.7235	23.9921	23.9368	24.0964	24.4419	NaN	24.6743	23.8451	23.2396	24.2991	23.8031	23.3324	24.2597	23.7623	24.3953	24.8644	23.6655	24.2004	23.7235	23.9921	23.9368	24.0964	24.4419	18.9584	24.6743	23.8451
yjoB	O34703	Uncharacterized ATPase YjoB	sp|O34703|YJOB_BACSU Uncharacterized ATPase YjoB OS=Bacillus subtilis (strain 168) OX=224308 GN=yjoB PE=1 SV=1	3	7.6	0	10.256	-0.337104	-0.918667	0.144805	-0.961791	-0.507211	-0.98912	-0.464087	0.123759	0.459616	0.448699	0.440311	0.280286	0.50433	0.176428	21.1947	NaN	21.6404	NaN	21.5505	20.7108	NaN	20.8557	NaN	21.2558	21.2718	21.2941	21.4279	21.6247	21.2036	21.2309	NaN	21.0346	21.1947	19.465	21.6404	19.0275	21.5505	20.7108	19.7048	20.8557	18.9836	21.2558
opcR	O34709	HTH-type transcriptional repressor OpcR	sp|O34709|OPCR_BACSU HTH-type transcriptional repressor OpcR OS=Bacillus subtilis (strain 168) OX=224308 GN=opcR PE=1 SV=1	6	36.8	0	147.34	-0.344568	-0.525141	0.0381533	-0.16806	0.0573622	-0.325359	-0.299719	1.08422	1.49137	0.0941343	0.772416	0.168079	0.912093	1.34232	25.8106	26.2181	25.9659	25.6371	25.5602	25.7636	25.5295	25.5195	25.3702	25.9859	25.9174	25.9191	26.2426	25.7982	25.8962	25.7339	25.9297	25.6547	25.8106	26.2181	25.9659	25.6371	25.5602	25.7636	25.5295	25.5195	25.3702	25.9859
ytrA	O34712	HTH-type transcriptional repressor YtrA	sp|O34712|YTRA_BACSU HTH-type transcriptional repressor YtrA OS=Bacillus subtilis (strain 168) OX=224308 GN=ytrA PE=2 SV=1	4	33.8	0	26.807	0.104293	0.109702	0.00282605	0.112621	0.0126203	0.114087	0.00970141	0.222048	0.227867	0.00277052	0.216406	0.0178239	0.137849	0.024213	25.2643	24.7587	25.2328	25.2625	25.0648	25.2413	25.3576	25.0949	25.1324	25.3268	24.7524	25.1387	25.5427	24.5681	25.1156	24.9745	25.2876	25.2936	25.2643	24.7587	25.2328	25.2625	25.0648	25.2413	25.3576	25.0949	25.1324	25.3268
oxdC	O34714	Oxalate decarboxylase OxdC	sp|O34714|OXDC_BACSU Oxalate decarboxylase OxdC OS=Bacillus subtilis (strain 168) OX=224308 GN=oxdC PE=1 SV=1	15	39.7	0	83.159	-0.324884	-0.0873909	-0.433293	-0.557364	0.0354354	0.143844	0.505408	0.551942	0.128895	1.68033	1.5615	0.0489127	0.616614	1.43987	26.2932	26.9876	26.3456	26.3502	26.0709	26.2307	26.3907	26.3449	26.6287	26.3985	26.6853	26.4364	26.0089	26.204	26.0073	26.202	25.8427	25.8034	26.2932	26.9876	26.3456	26.3502	26.0709	26.2307	26.3907	26.3449	26.6287	26.3985
hisF	O34727	Imidazole glycerol phosphate synthase subunit HisF	sp|O34727|HIS6_BACSU Imidazole glycerol phosphate synthase subunit HisF OS=Bacillus subtilis (strain 168) OX=224308 GN=hisF PE=3 SV=1	10	35.7	0	27.967	0.353125	0.486044	0.0329463	0.0971165	0.482754	0.802933	0.871682	1.27882	1.89214	0.0657529	0.212936	1.24653	1.86693	2.39506	25.0278	24.9079	25.2039	25.4035	25.415	25.3804	25.5986	25.4165	25.5826	24.6599	24.7493	24.282	24.6143	24.7556	24.4203	24.7213	24.7982	24.4631	25.0278	24.9079	25.2039	25.4035	25.415	25.3804	25.5986	25.4165	25.5826	24.6599
yvpB	O34735	Uncharacterized protein YvpB	sp|O34735|YVPB_BACSU Uncharacterized protein YvpB OS=Bacillus subtilis (strain 168) OX=224308 GN=yvpB PE=3 SV=1	2	8.8	0	3.177	1.26755	2.96301	-3.0783	-2.38883	-2.45932	1.88653	2.89252	0.271024	0.72515	1.40622	0.764553	0.610857	0.652907	0.898801	NaN	22.7175	NaN	NaN	22.1547	22.4124	22.6902	22.9118	23.1159	22.4581	22.2226	22.5261	NaN	NaN	NaN	22.2934	NaN	NaN	19.5959	22.7175	17.5155	19.0644	22.1547	22.4124	22.6902	22.9118	23.1159	22.4581
ykuN	O34737	Probable flavodoxin-1	sp|O34737|FLAV_BACSU Probable flavodoxin 1 OS=Bacillus subtilis (strain 168) OX=224308 GN=ykuN PE=3 SV=1	4	29.7	0	65.794	1.16486	2.41085	0.945036	2.47487	0.591004	0.810828	0.526987	0.854054	1.61249	0.786789	2.38488	0.435499	0.675283	0.594465	25.4073	26.0492	24.3111	26.6761	26.4164	26.1697	27.6449	28.13	27.2253	24.4436	24.5301	25.0209	25.5964	24.8263	26.407	26.9937	26.7149	27.7106	25.4073	26.0492	24.3111	26.6761	26.4164	26.1697	27.6449	28.13	27.2253	24.4436
bceB	O34741	Bacitracin export permease protein BceB	sp|O34741|BCEB_BACSU Bacitracin export permease protein BceB OS=Bacillus subtilis (strain 168) OX=224308 GN=bceB PE=1 SV=1	2	2.3	0.0084567	1.7242	-0.0198835	0.24361	0.323746	0.562681	0.175902	-0.167727	-0.143168	0.0454585	0.75536	0.827269	0.359093	0.393733	0.75585	0.0815145	21.609	22.0196	21.9104	21.6651	21.8729	21.9413	22.1643	22.1105	21.9951	21.3866	21.8365	21.7882	21.9797	22.0325	21.9703	21.5984	21.706	23.3949	21.609	22.0196	21.9104	21.6651	21.8729	21.9413	22.1643	22.1105	21.9951	21.3866
ylbA	O34743	Uncharacterized protein YlbA	sp|O34743|YLBA_BACSU Uncharacterized protein YlbA OS=Bacillus subtilis (strain 168) OX=224308 GN=ylbA PE=4 SV=1	4	39.2	0	38.516	0.523194	0.527627	-0.168646	0.0594591	-0.784752	-0.0929114	-0.316584	0.22366	0.22767	0.393805	0.119623	0.350983	0.13814	0.761257	25.4834	22.7724	24.9798	25.1196	24.5429	25.1427	25.0077	25.0799	24.7309	25.3406	25.2234	25.026	25.1748	24.7266	25.1826	24.9614	25.3317	25.4752	25.4834	22.7724	24.9798	25.1196	24.5429	25.1427	25.0077	25.0799	24.7309	25.3406
yodF	O34745	Uncharacterized symporter YodF	sp|O34745|YODF_BACSU Uncharacterized symporter YodF OS=Bacillus subtilis (strain 168) OX=224308 GN=yodF PE=2 SV=1	3	7.5	0	11.715	0.264911	0.779498	-0.0157096	-0.16964	-0.42904	-0.14842	0.520097	0.43561	1.23493	0.0193988	0.319119	0.840816	0.1887	0.825001	22.6042	22.3292	22.9981	22.8757	23.2239	22.6267	23.2177	23.1863	23.8661	22.883	23.1798	23.1559	22.7294	23.5317	22.9104	23.2713	22.6562	22.7823	22.6042	22.3292	22.9981	22.8757	23.2239	22.6267	23.2177	23.1863	23.8661	22.883
fabHA	O34746	3-oxoacyl-[acyl-carrier-protein] synthase 3 protein 1	sp|O34746|FABH1_BACSU Beta-ketoacyl-[acyl-carrier-protein] synthase III 1 OS=Bacillus subtilis (strain 168) OX=224308 GN=fabHA PE=1 SV=1	7	22.1	0	13.311	-0.282867	-0.260975	-0.0785796	-0.457541	-0.0319252	-0.236213	0.16464	0.767722	0.631598	0.291245	1.01855	0.0941765	0.654604	0.302558	23.1234	23.4896	23.3047	22.8085	23.2594	23.0012	23.2947	22.7796	23.0604	23.3834	23.232	23.3981	23.0747	23.3429	23.3601	23.1838	22.8337	22.6233	23.1234	23.4896	23.3047	22.8085	23.2594	23.0012	23.2947	22.7796	23.0604	23.3834
yloV	O34751	Uncharacterized protein YloV	sp|O34751|YLOV_BACSU Protein YloV OS=Bacillus subtilis (strain 168) OX=224308 GN=yloV PE=4 SV=1	8	15.4	0	14.424	-0.182414	-0.287713	-0.134924	-0.0113144	0.148919	0.10143	-0.12748	0.984768	2.6694	0.824051	0.0344079	1.17548	0.484536	0.493136	23.4716	23.4188	23.3687	23.1041	23.3376	23.2701	23.1608	23.1436	23.0915	23.1767	23.3236	23.312	23.0231	23.2188	23.1656	23.0656	23.3339	23.3789	23.4716	23.4188	23.3687	23.1041	23.3376	23.2701	23.1608	23.1436	23.0915	23.1767
ydjO	O34759	Uncharacterized protein YdjO	sp|O34759|YDJO_BACSU Uncharacterized protein YdjO OS=Bacillus subtilis (strain 168) OX=224308 GN=ydjO PE=1 SV=1	5	68.1	0	137.65	-0.275389	0.0391496	-0.0274881	0.27818	0.181669	-0.066232	-0.0573616	0.498917	0.0590792	0.0299711	0.43821	0.22378	0.114338	0.211063	29.8016	30.23	29.5113	29.6372	29.5187	29.5609	29.7927	29.8388	30.0288	29.7887	29.2062	30.003	29.6278	29.3057	29.982	29.8883	30.0957	29.8484	29.8016	30.23	29.5113	29.6372	29.5187	29.5609	29.7927	29.8388	30.0288	29.7887
sat	O34764;O06736	Sulfate adenylyltransferase	sp|O34764|SAT1_BACSU Sulfate adenylyltransferase OS=Bacillus subtilis (strain 168) OX=224308 GN=sat PE=2 SV=1	16	42.9	0	46.497	-0.283833	-0.486153	0.0137386	-0.51572	-0.255067	-0.552638	-0.2255	0.42463	1.15759	0.0255136	0.852038	0.63801	0.868676	0.361841	25.8885	25.7574	26.2633	25.5459	26.144	25.3677	25.6063	25.2403	25.6041	26.1748	26.3019	26.1976	26.0578	26.573	26.0848	26.0918	25.7082	25.3272	25.8885	25.7574	26.2633	25.5459	26.144	25.3677	25.6063	25.2403	25.6041	26.1748
yopS	O34766	SPBc2 prophage-derived uncharacterized HTH-type transcriptional regulator YopS	sp|O34766|YOPS_BACSU SPbeta prophage-derived uncharacterized HTH-type transcriptional regulator YopS OS=Bacillus subtilis (strain 168) OX=224308 GN=yopS PE=4 SV=1	2	28.4	0	5.2086	0.261565	-0.134592	0.166197	0.318804	0.56744	0.662808	0.114044	0.331435	0.167576	0.198008	1.07516	0.830445	0.831654	0.228194	23.0314	23.6807	22.8453	23.217	23.2767	23.8484	22.796	23.342	23.0156	22.6191	22.7249	22.5111	23.1651	22.2015	22.9871	22.7208	22.9995	23.0912	23.0314	23.6807	22.8453	23.217	23.2767	23.8484	22.796	23.342	23.0156	22.6191
ydjE	O34768	Uncharacterized sugar kinase YdjE	sp|O34768|YDJE_BACSU Uncharacterized sugar kinase YdjE OS=Bacillus subtilis (strain 168) OX=224308 GN=ydjE PE=3 SV=1	5	13.8	0	9.926	-0.142446	-0.0793215	0.000631332	-0.224246	-0.29417	-0.437248	-0.149246	0.230545	0.223631	0.00213758	0.904032	0.87759	0.813179	0.608347	22.8588	22.691	23.1071	22.5579	23.1517	22.5199	22.7427	22.7536	22.9226	23.1455	23.1898	23.2041	23.0033	23.2418	23.2961	23.0704	23.0175	22.7787	22.8588	22.691	23.1071	22.5579	23.1517	22.5199	22.7427	22.7536	22.9226	23.1455
yobJ	O34774	Uncharacterized protein YobJ	sp|O34774|YOBJ_BACSU Uncharacterized protein YobJ OS=Bacillus subtilis (strain 168) OX=224308 GN=yobJ PE=4 SV=1	3	9.6	0	5.1099	-0.46844	-0.344946	-1.72665	-2.57047	-0.037475	1.22073	2.18805	0.856143	0.653392	0.407477	0.669383	0.0604533	0.280907	0.576056	22.5724	23.2402	22.9636	22.3837	22.7664	22.2208	22.7618	22.3331	22.6464	22.9092	23.1114	22.8681	NaN	23.34	22.2528	23.0701	NaN	NaN	22.5724	23.2402	22.9636	22.3837	22.7664	22.2208	22.7618	22.3331	22.6464	22.9092
prpC	O34779	Protein phosphatase PrpC	sp|O34779|PRPC_BACSU Protein phosphatase PrpC OS=Bacillus subtilis (strain 168) OX=224308 GN=prpC PE=1 SV=1	5	22.8	0	7.781	-0.336205	-0.799641	0.438052	-0.197685	0.599206	-0.175051	-0.00274976	0.881647	1.79452	0.462072	0.339494	1.10874	0.171344	0.00458015	22.7506	22.4982	22.7181	22.1451	22.2065	22.6066	22.0087	21.9953	21.5639	22.037	21.7248	22.4074	23.1514	21.9923	22.3397	21.6051	22.0446	21.9265	22.7506	22.4982	22.7181	22.1451	22.2065	22.6066	22.0087	21.9953	21.5639	22.037
yvrD	O34782	Uncharacterized oxidoreductase YvrD	sp|O34782|YVRD_BACSU Uncharacterized oxidoreductase YvrD OS=Bacillus subtilis (strain 168) OX=224308 GN=yvrD PE=3 SV=1	6	26.2	0	11.114	0.329738	0.194088	0.0499992	-0.0562255	-0.466633	-0.186895	-0.21632	0.723475	0.441861	0.0925238	0.0952805	0.890542	0.587355	0.785602	22.6788	22.5279	23.0816	22.8515	23.1977	23.2283	22.9547	23.0348	22.8811	23.5763	23.1343	22.9775	23.3218	23.2152	23.3012	23.0553	23.3822	23.082	22.6788	22.5279	23.0816	22.8515	23.1977	23.2283	22.9547	23.0348	22.8811	23.5763
bdhA	O34788	(R,R)-butanediol dehydrogenase	sp|O34788|BDHA_BACSU (R,R)-butanediol dehydrogenase OS=Bacillus subtilis (strain 168) OX=224308 GN=bdhA PE=1 SV=1	7	22	0	149.91	0.0140317	-0.169067	-0.191275	-0.147713	-0.0142886	0.191018	-0.0356433	0.0492267	0.770433	0.923745	0.87759	0.0469324	0.980139	0.444355	28.8005	29.0824	28.9693	28.9946	29.0348	28.8649	28.8074	28.7926	28.745	28.9322	29.0882	28.8747	28.746	28.9104	28.6649	28.7628	28.8327	28.8564	28.8005	29.0824	28.9693	28.9946	29.0348	28.8649	28.8074	28.7926	28.745	28.9322
ydjI	O34789	Uncharacterized protein YdjI	sp|O34789|YDJI_BACSU Uncharacterized protein YdjI OS=Bacillus subtilis (strain 168) OX=224308 GN=ydjI PE=4 SV=1	6	20.1	0	23.567	-0.215171	0.237391	-0.2546	-0.500418	-0.0212523	0.0181764	0.716556	0.242932	0.468258	0.484244	0.946185	0.028355	0.0180885	1.45135	23.4795	24.1092	23.718	23.6055	24.03	23.0256	23.8069	24.0389	24.173	23.5619	24.1279	23.6807	23.2626	23.7771	23.567	23.622	23.0153	23.2318	23.4795	24.1092	23.718	23.6055	24.03	23.0256	23.8069	24.0389	24.173	23.5619
pcrB	O34790	Heptaprenylglyceryl phosphate synthase	sp|O34790|PCRB_BACSU Heptaprenylglyceryl phosphate synthase OS=Bacillus subtilis (strain 168) OX=224308 GN=pcrB PE=1 SV=1	3	14.9	0	21.813	0.148907	0.653622	-0.16235	0.518574	0.155183	0.46644	0.29023	0.180239	0.859055	0.115942	0.401906	0.106767	0.752362	0.306525	25.6881	26.558	25.8157	26.0088	26.0437	26.456	26.8204	26.9639	26.2383	25.1761	26.6858	25.7343	25.3663	25.5944	26.1485	26.4609	25.8113	26.8797	25.6881	26.558	25.8157	26.0088	26.0437	26.456	26.8204	26.9639	26.2383	25.1761
ybcH	O34795	Uncharacterized protein YbcH	sp|O34795|YBCH_BACSU Uncharacterized protein YbcH OS=Bacillus subtilis (strain 168) OX=224308 GN=ybcH PE=4 SV=1	4	51	0	17.292	-0.454833	-0.256678	0.124127	0.242746	0.0105298	-0.568431	-0.488895	0.283145	0.178949	0.0663851	0.1369	0.00478914	0.43042	0.474696	25.0448	23.672	25.2381	24.2617	23.4443	24.8843	24.593	24.0694	24.5224	25.1605	25.1709	23.5918	25.3451	24.9011	24.0494	25.2423	25.2944	24.1147	25.0448	23.672	25.2381	24.2617	23.4443	24.8843	24.593	24.0694	24.5224	25.1605
coaD	O34797	Phosphopantetheine adenylyltransferase	sp|O34797|COAD_BACSU Phosphopantetheine adenylyltransferase OS=Bacillus subtilis (strain 168) OX=224308 GN=coaD PE=1 SV=1	2	15.5	0	61.816	-0.0227261	-0.39924	-0.279676	-0.110374	-0.173156	0.0837936	-0.462023	0.0353513	0.895585	0.905409	0.533747	0.520815	0.146021	1.06497	23.8698	23.9711	24.2867	23.7286	23.9944	24.3364	23.3508	23.9088	23.6702	24.1276	24.2947	24.2247	24.1377	23.9362	23.7341	24.0687	24.2488	23.9983	23.8698	23.9711	24.2867	23.7286	23.9944	24.3364	23.3508	23.9088	23.6702	24.1276
spoIISB	O34800	Stage II sporulation protein SB	sp|O34800|SP2SB_BACSU Stage II sporulation protein SB OS=Bacillus subtilis (strain 168) OX=224308 GN=spoIISB PE=1 SV=1	1	14.3	0.0015373	2.7938	0.375883	0.135071	-0.440523	-0.71799	0.0461337	0.862539	0.899195	0.4891	0.0987374	0.367881	0.946251	0.0462987	0.75636	0.827469	27.1828	26.4186	27.2897	27.6834	27.086	27.2493	27.8868	26.8377	26.5718	27.294	26.6178	26.841	25.6159	27.0049	26.8104	26.5983	26.3437	25.6567	27.1828	26.4186	27.2897	27.6834	27.086	27.2493	27.8868	26.8377	26.5718	27.294
yeaA	O34803	Uncharacterized protein YeaA	sp|O34803|YEAA_BACSU Uncharacterized protein YeaA OS=Bacillus subtilis (strain 168) OX=224308 GN=yeaA PE=4 SV=1	3	7.6	0	4.3444	-0.411926	-0.27825	-0.208225	-0.433816	0.148389	-0.0553118	0.303954	0.600626	0.348752	0.353922	0.663963	0.164758	0.151905	0.460468	26.0756	26.93	26.7515	26.1328	26.3839	26.0045	26.7093	26.0914	26.1216	26.6771	26.629	26.0058	26.199	26.3722	26.116	26.3414	26.0264	25.6427	26.0756	26.93	26.7515	26.1328	26.3839	26.0045	26.7093	26.0914	26.1216	26.6771
yfmJ	O34812	Putative NADP-dependent oxidoreductase YfmJ	sp|O34812|YFMJ_BACSU Putative NADP-dependent oxidoreductase YfmJ OS=Bacillus subtilis (strain 168) OX=224308 GN=yfmJ PE=2 SV=1	4	14.7	0	5.8708	-0.366518	-0.699617	-0.311137	-0.168615	0.229954	0.174573	-0.301049	0.541239	1.00875	0.609153	0.382781	0.326413	0.332085	0.550895	25.2003	26.0864	25.706	25.2282	25.2571	25.408	25.2423	25.0346	24.617	25.5306	25.5198	25.2525	25.3689	24.742	25.2586	24.9572	25.384	25.4559	25.2003	26.0864	25.706	25.2282	25.2571	25.408	25.2423	25.0346	24.617	25.5306
ftsE	O34814	Cell division ATP-binding protein FtsE	sp|O34814|FTSE_BACSU Cell division ATP-binding protein FtsE OS=Bacillus subtilis (strain 168) OX=224308 GN=ftsE PE=1 SV=1	5	15.8	0	26.544	-0.389509	-0.200612	0.0424423	-0.106841	0.00776291	-0.424188	-0.0860081	0.949325	0.413694	0.0960165	0.630331	0.0156436	1.05831	0.209443	24.4878	23.9849	24.1336	23.7957	23.8877	23.7544	24.2781	23.9215	23.8049	24.2193	24.274	24.0897	24.4606	24.2775	23.9723	24.1733	24.0994	23.9898	24.4878	23.9849	24.1336	23.7957	23.8877	23.7544	24.2781	23.9215	23.8049	24.2193
yoaD	O34815	Putative 2-hydroxyacid dehydrogenase YoaD	sp|O34815|YOAD_BACSU Putative 2-hydroxyacid dehydrogenase YoaD OS=Bacillus subtilis (strain 168) OX=224308 GN=yoaD PE=2 SV=1	7	22.7	0	25.136	-0.163676	-0.126268	-0.00592168	-0.0537224	-0.30045	-0.458204	-0.372995	0.302657	0.158854	0.00639536	0.0902873	0.507141	0.720346	0.610452	22.2502	22.4277	22.8753	22.1796	22.5492	22.3334	22.3586	22.0076	22.8082	22.7279	23.1663	22.5603	22.6131	23.2946	22.5291	22.8297	22.5611	22.9027	22.2502	22.4277	22.8753	22.1796	22.5492	22.3334	22.3586	22.0076	22.8082	22.7279
ybcF	O34823	Putative carbonic anhydrase-like protein YbcF	sp|O34823|YBCF_BACSU Putative carbonic anhydrase-like protein YbcF OS=Bacillus subtilis (strain 168) OX=224308 GN=ybcF PE=3 SV=1	4	19.4	0	16.135	-0.58617	-0.897601	0.0119235	-0.235684	0.176398	-0.421695	-0.485519	0.761428	1.48539	0.00718874	0.180021	0.147972	0.3812	0.625813	26.742	26.5605	26.8865	26.3345	25.5716	26.5244	26.1606	25.4513	25.8843	27.1199	26.7794	25.7605	27.0662	26.7615	25.8679	26.3262	26.7907	25.836	26.742	26.5605	26.8865	26.3345	25.5716	26.5244	26.1606	25.4513	25.8843	27.1199
glmM	O34824	Phosphoglucosamine mutase	sp|O34824|GLMM_BACSU Phosphoglucosamine mutase OS=Bacillus subtilis (strain 168) OX=224308 GN=glmM PE=1 SV=1	11	23.7	0	55.591	-0.445932	-0.44192	-0.0365028	-0.167039	-0.0835908	-0.49302	-0.358472	0.475955	0.889711	0.0857633	0.629634	0.153904	0.543931	1.24297	24.5204	25.0125	25.1383	24.5238	24.9941	23.8155	24.4573	24.2882	24.5999	24.9589	25.0164	24.9467	24.7628	25.2162	24.8334	24.9642	24.8363	24.6204	24.5204	25.0125	25.1383	24.5238	24.9941	23.8155	24.4573	24.2882	24.5999	24.9589
yrzB	O34828	UPF0473 protein YrzB	sp|O34828|YRZB_BACSU UPF0473 protein YrzB OS=Bacillus subtilis (strain 168) OX=224308 GN=yrzB PE=3 SV=1	1	11.8	0	7.853	3.97948	4.27914	-0.0589676	0.135058	-3.92857	0.109873	0.215504	0.389094	0.419779	0.0594422	0.167383	0.383844	0.122798	0.359109	30.9281	NaN	31.4079	31.0837	31.2091	31.6582	31.5111	31.6196	31.7192	30.8911	31.6078	31.2994	30.8241	31.0641	31.7331	31.4277	31.0033	31.7725	30.9281	19.6766	31.4079	31.0837	31.2091	31.6582	31.5111	31.6196	31.7192	30.8911
yceH	O34833	Uncharacterized protein YceH	sp|O34833|YCEH_BACSU Uncharacterized protein YceH OS=Bacillus subtilis (strain 168) OX=224308 GN=yceH PE=3 SV=1	17	44.1	0	194.34	-0.292934	-0.300184	-0.12814	-0.218312	0.197505	0.032711	0.115633	0.826049	1.05014	0.521068	1.47018	0.737521	0.072702	0.827651	24.7117	25.0396	24.9893	24.64	24.8296	24.3921	24.6128	24.5638	24.6634	24.6557	24.7925	24.6998	24.4103	24.7214	24.6319	24.5711	24.5274	24.3947	24.7117	25.0396	24.9893	24.64	24.8296	24.3921	24.6128	24.5638	24.6634	24.6557
yoeB	O34841	Uncharacterized protein YoeB	sp|O34841|YOEB_BACSU Uncharacterized protein YoeB OS=Bacillus subtilis (strain 168) OX=224308 GN=yoeB PE=1 SV=2	8	48.1	0	135.55	0.279134	0.686874	-0.284501	-0.439648	-0.0696036	0.494032	1.05692	0.675045	1.389	0.960434	0.886477	0.171455	1.33928	1.83463	29.2862	29.5079	29.0369	29.8141	29.4428	29.4115	29.674	29.9302	30.2875	29.2474	29.4521	29.3403	29.1572	29.1904	28.8387	29.2707	28.6693	28.7809	29.2862	29.5079	29.0369	29.8141	29.4428	29.4115	29.674	29.9302	30.2875	29.2474
mhqD	O34842	Putative hydrolase MhqD	sp|O34842|MHQD_BACSU Putative hydrolase MhqD OS=Bacillus subtilis (strain 168) OX=224308 GN=mhqD PE=2 SV=1	6	31	0	30.217	0.0805086	-0.265123	0.206167	0.136299	-0.11474	-0.240398	-0.516162	0.112882	0.498579	0.65046	0.723509	0.202775	0.519782	2.25092	25.9474	25.3141	25.8829	25.5088	25.8108	26.0663	25.339	25.5282	25.4818	25.8304	25.787	25.8712	26.2708	25.88	25.9564	25.9829	26.0803	25.8343	25.9474	25.3141	25.8829	25.5088	25.8108	26.0663	25.339	25.5282	25.4818	25.8304
yodB	O34844	HTH-type transcriptional regulator YodB	sp|O34844|YODB_BACSU HTH-type transcriptional regulator YodB OS=Bacillus subtilis (strain 168) OX=224308 GN=yodB PE=1 SV=1	5	43.8	0	27.243	-0.365527	-0.143122	0.167984	0.369878	0.488731	-0.0447795	-0.0242691	0.548791	0.169172	1.44714	0.931928	0.724441	0.127396	0.0335559	24.852	25.265	24.3976	24.46	24.2775	24.6805	24.8796	24.9026	24.303	24.3418	24.2994	24.4072	24.6	24.4851	24.4672	24.4333	24.8769	24.8478	24.852	25.265	24.3976	24.46	24.2775	24.6805	24.8796	24.9026	24.303	24.3418
accA	O34847	Acetyl-coenzyme A carboxylase carboxyl transferase subunit alpha	sp|O34847|ACCA_BACSU Acetyl-coenzyme A carboxylase carboxyl transferase subunit alpha OS=Bacillus subtilis (strain 168) OX=224308 GN=accA PE=1 SV=1	11	32.9	0	47.109	-0.343294	-0.699373	-0.0674013	-0.0746918	0.204344	-0.0715478	-0.420337	1.36018	1.83338	0.211633	0.251139	0.729056	0.271185	1.56443	24.1133	24.4326	24.2745	23.8417	24.0463	23.9026	23.6035	23.5467	23.5721	24.2285	24.0594	23.9196	23.8336	24.0605	24.1111	24.0232	24.1105	23.8497	24.1133	24.4326	24.2745	23.8417	24.0463	23.9026	23.6035	23.5467	23.5721	24.2285
rok	O34857	Repressor rok	sp|O34857|ROK_BACSU Repressor Rok OS=Bacillus subtilis (strain 168) OX=224308 GN=rok PE=1 SV=1	3	15.2	0	20.644	0.0174001	-0.319691	0.194537	0.115529	-0.0713151	-0.248453	-0.506535	0.0212897	0.173505	0.140875	0.0777777	0.0450282	0.637031	0.295076	25.5872	25.779	24.9306	25.4432	25.4542	25.4516	25.6068	25.8528	23.8781	26.1897	24.6153	25.7057	25.9858	25.5121	25.5964	25.223	25.897	25.7373	25.5872	25.779	24.9306	25.4432	25.4542	25.4516	25.6068	25.8528	23.8781	26.1897
argH	O34858	Argininosuccinate lyase	sp|O34858|ARLY_BACSU Argininosuccinate lyase OS=Bacillus subtilis (strain 168) OX=224308 GN=argH PE=3 SV=1	6	15.6	0	38.906	-0.0504087	-0.296574	-0.250033	-0.381807	-0.266761	-0.0671361	-0.181527	0.0568387	0.51295	0.627735	1.71221	0.460771	0.0901872	0.748176	23.837	23.2821	24.005	23.6425	24.0372	23.2931	23.3439	23.3193	23.571	23.8828	23.9713	24.0702	23.4287	23.9296	23.816	23.7476	23.5091	23.5223	23.837	23.2821	24.005	23.6425	24.0372	23.2931	23.3439	23.3193	23.571	23.8828
yoaC	O34861	Putative sugar kinase YoaC	sp|O34861|YOAC_BACSU Putative sugar kinase YoaC OS=Bacillus subtilis (strain 168) OX=224308 GN=yoaC PE=2 SV=1	4	9.4	0	7.5998	1.19109	1.19345	0.0920658	-0.0880896	-1.2748	-0.175769	0.00674438	0.46405	0.464569	0.0981518	0.121748	0.497971	0.217064	0.00613939	21.4674	NaN	22.2521	22.0019	22.242	22.085	21.94	21.7137	22.6822	22.2601	22.4375	21.8824	21.8201	22.8094	22.2266	22.5142	21.8554	21.946	21.4674	19.0361	22.2521	22.0019	22.242	22.085	21.94	21.7137	22.6822	22.2601
yoaB	O34864	Putative transporter YoaB	sp|O34864|YOAB_BACSU Putative transporter YoaB OS=Bacillus subtilis (strain 168) OX=224308 GN=yoaB PE=2 SV=1	1	2.4	0.0065359	2.0214	0.0191886	-0.371984	-0.0678329	-0.261162	-0.922057	-0.835036	-1.03288	0.00485456	0.100079	0.0306009	0.214804	0.530909	0.251031	0.330612	20.0117	NaN	20.9866	20.2642	21.6281	NaN	NaN	NaN	21.5137	21.0617	20.7684	20.6508	NaN	21.9852	20.7222	21.3883	20.3636	NaN	20.0117	18.7164	20.9866	20.2642	21.6281	17.88	19.5059	17.5792	21.5137	21.0617
ylqH	O34867	Uncharacterized protein YlqH	sp|O34867|YLQH_BACSU Uncharacterized protein YlqH OS=Bacillus subtilis (strain 168) OX=224308 GN=ylqH PE=4 SV=1	3	28	0	4.2147	-0.444836	-0.693834	0.0543709	0.130677	0.569381	0.0701739	-0.25513	1.04966	0.91483	0.0794332	0.184301	0.966352	0.231093	0.308337	23.4459	23.8591	23.3361	23.2584	22.9795	23.0687	23.0987	23.1807	22.2802	23.313	22.5714	23.0485	23.1998	22.9144	22.9818	22.9058	22.9993	23.42	23.4459	23.8591	23.3361	23.2584	22.9795	23.0687	23.0987	23.1807	22.2802	23.313
ytiB	O34872	Putative carbonic anhydrase YtiB	sp|O34872|YTIB_BACSU Putative carbonic anhydrase YtiB OS=Bacillus subtilis (strain 168) OX=224308 GN=ytiB PE=3 SV=1	8	50.8	0	158.34	0.392607	0.16833	-0.0357844	-0.044679	-0.637559	-0.209167	-0.42455	0.253552	0.100882	0.0898272	0.106483	0.430239	0.552921	1.32745	27.4884	25.8485	27.5531	27.296	27.164	27.6078	27.2492	27.1997	26.9461	27.7992	27.4865	27.5169	27.7669	27.4589	27.4696	27.348	27.7399	27.5808	27.4884	25.8485	27.5531	27.296	27.164	27.6078	27.2492	27.1997	26.9461	27.7992
ftsX	O34876	Cell division protein FtsX	sp|O34876|FTSX_BACSU Cell division protein FtsX OS=Bacillus subtilis (strain 168) OX=224308 GN=ftsX PE=1 SV=1	3	10.8	0	3.9954	0.0292803	-0.599001	-0.212794	-0.069369	-0.586248	-0.344173	-1.11588	0.0120157	0.22908	0.162274	0.060007	0.816699	0.148223	0.449706	20.244	NaN	20.7037	20.8728	21.1883	NaN	NaN	20.2771	20.8946	20.4044	21.1174	21.0521	NaN	21.3055	20.7782	21.4058	20.2974	20.6625	20.244	19.8673	20.7037	20.8728	21.1883	18.8417	17.8464	20.2771	20.8946	20.4044
opuCB	O34878	Glycine betaine/carnitine/choline transport system permease protein OpuCB	sp|O34878|OPUCB_BACSU Glycine betaine/carnitine/choline transport system permease protein OpuCB OS=Bacillus subtilis (strain 168) OX=224308 GN=opuCB PE=1 SV=1	1	5.1	0.0044412	2.2629	-0.526252	-0.998138	0.00141716	0.845034	-0.38948	-0.91715	-2.23265	0.084851	0.619714	0.000309954	0.263266	0.104568	0.149748	2.53622	NaN	NaN	21.5138	21.5693	21.9762	NaN	NaN	NaN	NaN	NaN	21.7643	21.9173	NaN	21.5352	21.6754	22.0038	21.1415	21.4287	19.6125	19.7442	21.5138	21.5693	21.9762	15.7463	19.7384	18.9986	19.1392	18.3574
ydiS	O34885	Type-2 restriction enzyme BsuMI component YdiS	sp|O34885|YDIS_BACSU Type II restriction enzyme BsuMI component YdiS OS=Bacillus subtilis (strain 168) OX=224308 GN=ydiS PE=1 SV=1	5	14.3	0	6.974	-0.350852	-0.346704	0.303203	-0.409803	-0.219817	-0.873872	-0.156719	0.329062	0.572091	0.224409	0.578668	0.368815	0.643127	0.186064	21.378	20.6807	21.136	20.3903	21.4593	20.2926	20.6209	20.4772	21.0565	21.0499	21.5188	21.2855	20.8939	22.5055	21.3643	21.3648	20.4516	20.8083	21.378	20.6807	21.136	20.3903	21.4593	20.2926	20.6209	20.4772	21.0565	21.0499
ezrA	O34894	Septation ring formation regulator EzrA	sp|O34894|EZRA_BACSU Septation ring formation regulator EzrA OS=Bacillus subtilis (strain 168) OX=224308 GN=ezrA PE=1 SV=1	14	23.7	0	37.104	-0.656136	-0.850156	-0.327623	-0.0782134	0.567153	0.23864	-0.204789	1.16249	1.26536	0.694498	0.196124	0.964863	0.495403	0.297221	25.9497	26.5611	25.9281	25.4157	25.3721	25.6827	25.5304	25.5317	24.8263	25.5863	25.6318	25.5193	25.6046	25.0548	25.0951	25.3315	25.7791	25.3921	25.9497	26.5611	25.9281	25.4157	25.3721	25.6827	25.5304	25.5317	24.8263	25.5863
yebD	O34904	Uncharacterized protein YebD	sp|O34904|YEBD_BACSU Uncharacterized protein YebD OS=Bacillus subtilis (strain 168) OX=224308 GN=yebD PE=4 SV=3	2	43.6	0	6.6819	0.930789	1.96947	-0.40142	0.613292	-0.841492	0.490717	0.514686	0.393348	0.817416	0.398951	0.38027	0.345009	0.903728	0.339843	22.6199	19.9312	22.5587	22.7975	22.3055	22.7991	23.5136	24.0015	23.503	22.5848	21.8973	23.1521	22.0762	21.8513	22.5025	22.3996	22.8292	24.2453	22.6199	19.9312	22.5587	22.7975	22.3055	22.7991	23.5136	24.0015	23.503	22.5848
ykoF	O34911	Putative HMP/thiamine-binding protein YkoF	sp|O34911|YKOF_BACSU Putative HMP/thiamine-binding protein YkoF OS=Bacillus subtilis (strain 168) OX=224308 GN=ykoF PE=1 SV=1	2	10	0	10.142	-0.375533	-0.430864	-0.311384	-0.665542	-0.138891	-0.20304	0.0957877	1.74724	1.38021	0.414244	0.980886	0.195156	0.38789	0.164923	25.8663	25.9695	25.7595	25.5228	25.4576	25.4883	25.6138	25.2275	25.4614	26.1095	26.3741	25.5283	25.7448	26.0032	25.3299	25.6404	25.3691	25.0059	25.8663	25.9695	25.7595	25.5228	25.4576	25.4883	25.6138	25.2275	25.4614	26.1095
ykuR	O34916	N-acetyldiaminopimelate deacetylase	sp|O34916|DAPEL_BACSU N-acetyldiaminopimelate deacetylase OS=Bacillus subtilis (strain 168) OX=224308 GN=ykuR PE=1 SV=1	1	2.7	0.0044543	2.2879	0.121402	0.0222422	-0.08752	-0.14499	-0.351809	-0.142887	-0.184577	0.12961	0.0214455	0.18826	0.35022	0.417135	0.393146	0.510597	21.8034	21.0528	22.0851	21.7322	21.9982	21.575	21.6706	21.4341	21.9033	21.8533	22.3004	21.843	21.8208	22.0869	21.8264	21.9486	21.7397	21.8734	21.8034	21.0528	22.0851	21.7322	21.9982	21.575	21.6706	21.4341	21.9033	21.8533
ytoP	O34924	Putative aminopeptidase YtoP	sp|O34924|YTOP_BACSU Putative aminopeptidase YtoP OS=Bacillus subtilis (strain 168) OX=224308 GN=ytoP PE=3 SV=1	1	5.6	0	4.4206	1.17252	1.00912	-1.43945	-0.389541	-2.43937	0.172595	-1.04071	0.560863	0.424275	0.332437	0.155759	2.67486	0.0317736	0.348845	NaN	NaN	NaN	NaN	21.4069	NaN	NaN	NaN	21.5936	21.0053	21.0444	21.6761	NaN	21.5939	21.2142	21.6537	NaN	21.7666	19.3102	18.4878	18.6097	18.6644	21.4069	19.8539	18.8529	18.9885	21.5936	21.0053
deoD	O34925	Purine nucleoside phosphorylase DeoD-type	sp|O34925|DEOD_BACSU Purine nucleoside phosphorylase DeoD-type OS=Bacillus subtilis (strain 168) OX=224308 GN=deoD PE=1 SV=1	2	10.7	0	22.815	0.310117	-0.23398	0.101077	-0.0448227	-0.4508	-0.24176	-0.639957	0.388028	0.285016	0.146136	0.159663	0.571438	0.388915	2.59472	24.465	23.4794	24.2526	24.3657	24.3955	24.3662	23.7411	23.8002	23.9538	24.5162	24.6531	24.3802	25.0669	24.4994	24.2863	24.3416	24.5806	24.4927	24.465	23.4794	24.2526	24.3657	24.3955	24.3662	23.7411	23.8002	23.9538	24.5162
coaE	O34932	Dephospho-CoA kinase	sp|O34932|COAE_BACSU Dephospho-CoA kinase OS=Bacillus subtilis (strain 168) OX=224308 GN=coaE PE=3 SV=1	9	45.2	0	71.383	-0.145209	-0.43519	-0.212822	-0.410177	-0.375554	-0.307941	-0.400567	0.539907	1.34839	0.529616	1.06894	1.00902	0.981454	1.16495	24.4209	24.7239	24.7287	24.4696	24.4532	24.5149	24.1704	24.2345	24.1628	25.2727	24.8825	24.8448	25.0081	24.6762	24.6773	24.435	24.8147	24.5199	24.4209	24.7239	24.7287	24.4696	24.4532	24.5149	24.1704	24.2345	24.1628	25.2727
nadK2	O34934	NAD kinase 2	sp|O34934|NADK2_BACSU NAD kinase 2 OS=Bacillus subtilis (strain 168) OX=224308 GN=nadK2 PE=3 SV=1	2	12.4	0	13.688	-2.77189	-2.31589	-0.368908	-1.8398	-0.699098	-3.10208	-1.17518	0.706324	0.545435	0.483966	0.796716	1.47301	0.787469	0.250062	22.2906	22.1592	22.7005	NaN	22.4807	NaN	NaN	NaN	23.2142	23.117	22.9383	23.1923	22.4357	23.2898	22.4154	NaN	22.4133	21.7076	22.2906	22.1592	22.7005	18.6433	22.4807	17.7106	17.9628	19.0255	23.2142	23.117
yvrE	O34940	Putative sugar lactone lactonase YvrE	sp|O34940|YVRE_BACSU Putative sugar lactone lactonase YvrE OS=Bacillus subtilis (strain 168) OX=224308 GN=yvrE PE=3 SV=1	9	33.6	0	30.636	-0.406425	0.200791	-0.213924	0.452573	0.340607	0.148106	0.0888246	0.445872	0.276005	0.238116	0.581344	0.362412	0.157319	0.18524	24.5305	24.8737	23.9651	24.6217	23.7	23.8283	24.6493	24.7513	24.571	23.5588	24.2623	24.5264	23.9103	23.5558	24.2396	24.374	24.4328	24.8984	24.5305	24.8737	23.9651	24.6217	23.7	23.8283	24.6493	24.7513	24.571	23.5588
ytpR	O34943	Putative tRNA-binding protein YtpR	sp|O34943|YTPR_BACSU Putative tRNA-binding protein YtpR OS=Bacillus subtilis (strain 168) OX=224308 GN=ytpR PE=4 SV=1	6	36.3	0	26.914	-0.409728	-0.658136	-0.0457916	-0.173212	0.131785	-0.232151	-0.353139	0.702825	1.11425	0.115757	0.546006	0.199725	0.702034	0.933171	26.7163	27.4106	26.7878	26.626	26.332	26.7275	26.487	26.4241	26.0292	26.9918	26.9059	26.6217	26.9285	26.6242	26.8293	26.5075	26.7747	26.7176	26.7163	27.4106	26.7878	26.626	26.332	26.7275	26.487	26.4241	26.0292	26.9918
ytjP	O34944	Putative dipeptidase YtjP	sp|O34944|PEPVL_BACSU Putative dipeptidase YtjP OS=Bacillus subtilis (strain 168) OX=224308 GN=ytjP PE=3 SV=1	20	47.1	0	129.81	-0.050841	0.268949	0.139532	0.580886	0.638254	0.44788	0.326317	0.0558897	0.46966	0.162054	0.84356	0.90566	0.65015	1.00707	25.8365	25.5194	25.1176	25.9097	25.222	25.1892	25.8632	25.8938	25.5233	24.413	25.2821	24.8636	25.0734	24.608	25.2959	25.3532	25.4835	25.4647	25.8365	25.5194	25.1176	25.9097	25.222	25.1892	25.8632	25.8938	25.5233	24.413
znuC	O34946	High-affinity zinc uptake system ATP-binding protein ZnuC	sp|O34946|ZNUC_BACSU High-affinity zinc uptake system ATP-binding protein ZnuC OS=Bacillus subtilis (strain 168) OX=224308 GN=znuC PE=1 SV=1	4	14.7	0	5.7624	0.638105	0.774619	-0.230935	-0.268174	-1.01867	-0.149627	0.0241248	0.248485	0.306145	0.468874	0.358707	0.411047	0.289862	0.0250868	22.4778	NaN	22.8386	22.294	22.5306	22.2886	22.1987	22.6734	22.6505	22.5853	22.8418	22.8277	22.302	22.8844	22.3756	23.0348	22.1733	22.2422	22.4778	19.8824	22.8386	22.294	22.5306	22.2886	22.1987	22.6734	22.6505	22.5853
ykwC	O34948	Uncharacterized oxidoreductase YkwC	sp|O34948|YKWC_BACSU Uncharacterized oxidoreductase YkwC OS=Bacillus subtilis (strain 168) OX=224308 GN=ykwC PE=1 SV=1	7	29.9	0	114.66	0.0193113	-0.140341	-0.0735315	-0.0829366	-0.046662	0.0461807	-0.104067	0.0469873	0.43871	0.998743	0.357877	0.131939	0.238075	0.456248	24.9774	25.2877	25.3742	25.0974	25.3162	25.2836	25.1151	25.0763	25.0269	25.2598	25.2198	25.2997	25.1354	25.2075	25.2159	25.0085	25.2906	25.2314	24.9774	25.2877	25.3742	25.0974	25.3162	25.2836	25.1151	25.0763	25.0269	25.2598
ykoM	O34949	Uncharacterized HTH-type transcriptional regulator YkoM	sp|O34949|YKOM_BACSU Uncharacterized HTH-type transcriptional regulator YkoM OS=Bacillus subtilis (strain 168) OX=224308 GN=ykoM PE=4 SV=1	2	12.3	0.004461	2.2918	-1.94166	-5.30844	-1.35923	-2.26541	0.589928	0.00749715	-2.4531	0.507094	1.30009	0.338827	0.785863	0.722558	0.00117618	0.649163	23.5829	22.5202	23.1742	22.5153	22.6838	NaN	NaN	NaN	NaN	22.3412	22.3369	22.8294	NaN	22.4108	22.8454	NaN	NaN	22.3518	23.5829	22.5202	23.1742	22.5153	22.6838	18.2532	17.7095	15.536	20.1065	22.3412
bceR	O34951	Sensory transduction protein BceR	sp|O34951|BCER_BACSU Sensory transduction protein BceR OS=Bacillus subtilis (strain 168) OX=224308 GN=bceR PE=3 SV=1	3	13.4	0.0044085	2.2255	0.0406634	-0.347887	0.0258128	0.0643959	0.0948245	0.109675	-0.317458	0.0862155	0.867052	0.168739	0.14936	0.218578	0.823164	0.828919	21.3701	20.8904	21.322	21.2224	21.3275	21.1546	20.9906	20.741	20.8072	21.0108	21.1094	21.1778	21.0668	21.1646	21.1441	20.9273	21.1346	21.4293	21.3701	20.8904	21.322	21.2224	21.3275	21.1546	20.9906	20.741	20.8072	21.0108
ltaS2	O34952	Lipoteichoic acid synthase 2;Glycerol phosphate lipoteichoic acid synthase 2;Processed glycerol phosphate lipoteichoic acid synthase 2	sp|O34952|LTAS2_BACSU Lipoteichoic acid synthase 2 OS=Bacillus subtilis (strain 168) OX=224308 GN=ltaS2 PE=1 SV=1	6	10.5	0	12.796	-0.441006	-0.589621	-0.207884	-0.386712	-0.0910924	-0.324214	-0.294001	1.14156	1.35662	0.236544	0.739283	0.17985	0.394893	0.530048	23.8385	24.2553	23.8085	23.5235	23.6854	23.3704	23.1039	23.4432	23.5863	23.9566	23.9073	24.3117	23.2446	24.2284	24.0789	24.0594	23.459	23.497	23.8385	24.2553	23.8085	23.5235	23.6854	23.3704	23.1039	23.4432	23.5863	23.9566
ytsJ	O34962	Probable NAD-dependent malic enzyme 4	sp|O34962|MAO4_BACSU Bifunctional malic/malolactic enzyme OS=Bacillus subtilis (strain 168) OX=224308 GN=ytsJ PE=1 SV=1	10	23.2	0	41.319	-0.294592	-0.460232	-0.173379	-0.132319	0.16028	0.039067	-0.167633	1.166	1.70305	0.547964	0.773215	0.619904	0.107519	0.992737	26.0553	26.3311	26.3411	25.9415	26.0347	25.8676	25.7024	25.9035	25.741	26.1002	26.1839	25.9627	25.6866	26.0851	25.9549	25.9588	25.9782	25.9128	26.0553	26.3311	26.3411	25.9415	26.0347	25.8676	25.7024	25.9035	25.741	26.1002
znuA	O34966	High-affinity zinc uptake system binding-protein ZnuA	sp|O34966|ZNUA_BACSU High-affinity zinc uptake system protein ZnuA OS=Bacillus subtilis (strain 168) OX=224308 GN=znuA PE=1 SV=1	12	47	0	323.31	-0.0759093	-0.35861	-0.00665601	0.0225798	0.0660413	-0.00321198	-0.315148	0.221774	1.10252	0.0270842	0.118213	0.19452	0.0119888	1.27669	27.2253	27.2289	27.5834	27.1771	27.3331	27.2996	27.0808	26.8054	27.0755	27.3399	27.2673	27.2321	27.2122	27.4196	27.1876	27.3351	27.3864	27.1857	27.2253	27.2289	27.5834	27.1771	27.3331	27.2996	27.0808	26.8054	27.0755	27.3399
rpmE2	O34967	50S ribosomal protein L31 type B	sp|O34967|RL31B_BACSU Large ribosomal subunit protein bL31B OS=Bacillus subtilis (strain 168) OX=224308 GN=rpmE2 PE=1 SV=1	4	61	0	323.31	0.0264009	0.362134	-0.0400168	0.341631	0.326207	0.392625	0.34671	0.0676269	1.12407	0.0732232	0.911126	0.843076	1.0239	1.14699	31.4656	31.3662	31.441	31.635	31.2093	31.5077	31.863	31.9305	31.5657	31.2781	30.8174	31.1986	31.2781	30.8334	31.0627	31.286	31.5002	31.5329	31.4656	31.3662	31.441	31.635	31.2093	31.5077	31.863	31.9305	31.5657	31.2781
yfjR	O34969	Uncharacterized oxidoreductase YfjR	sp|O34969|YFJR_BACSU Uncharacterized oxidoreductase YfjR OS=Bacillus subtilis (strain 168) OX=224308 GN=yfjR PE=3 SV=2	3	15.7	0	10.194	0.173764	-0.125045	-0.436351	-0.408028	-0.509078	0.101037	-0.226095	0.282019	0.201082	0.958306	1.1713	0.922757	0.183251	0.825088	20.9298	NaN	21.2343	20.8391	21.2714	21.0902	20.5872	20.7688	20.9483	21.4919	21.5588	21.156	20.6953	21.271	20.9312	21.0074	20.9067	21.0685	20.9298	20.5153	21.2343	20.8391	21.2714	21.0902	20.5872	20.7688	20.9483	21.4919
ythP	O34977	Uncharacterized ABC transporter ATP-binding protein YthP	sp|O34977|YTHP_BACSU Uncharacterized ABC transporter ATP-binding protein YthP OS=Bacillus subtilis (strain 168) OX=224308 GN=ythP PE=3 SV=1	7	37.7	0	44.833	0.853954	0.949156	0.316829	0.330388	-0.959891	-0.422766	-0.341122	0.453596	0.505421	1.08528	1.15469	0.511577	0.839347	1.50349	23.2681	20.9342	22.7685	22.8076	23.3527	23.3724	23.3325	23.3737	23.1121	23.0748	23.358	23.4178	23.5395	23.67	23.5915	23.5744	23.7166	23.5507	23.2681	20.9342	22.7685	22.8076	23.3527	23.3724	23.3325	23.3737	23.1121	23.0748
dapH	O34981	2,3,4,5-tetrahydropyridine-2,6-dicarboxylate N-acetyltransferase	sp|O34981|DAPH_BACSU 2,3,4,5-tetrahydropyridine-2,6-dicarboxylate N-acetyltransferase OS=Bacillus subtilis (strain 168) OX=224308 GN=dapH PE=1 SV=2	5	26.3	0	81.671	-0.0180422	-0.251783	-0.0681616	-0.385253	-0.262114	-0.211995	-0.128645	0.0237879	0.679503	0.211868	0.994045	0.884291	0.33767	0.276174	25.0163	25.0206	25.3443	25.1882	25.4491	24.6897	24.8125	24.6924	25.1209	25.3502	25.4383	25.379	25.1828	25.5471	25.2331	25.257	24.9668	24.7879	25.0163	25.0206	25.3443	25.1882	25.4491	24.6897	24.8125	24.6924	25.1209	25.3502
purU	O34990	Formyltetrahydrofolate deformylase	sp|O34990|PURU_BACSU Formyltetrahydrofolate deformylase OS=Bacillus subtilis (strain 168) OX=224308 GN=purU PE=3 SV=2	3	12.7	0	7.3984	1.16634	1.34816	-0.466387	-0.609506	-1.59642	0.0363083	0.361244	0.374826	0.436888	0.743487	1.06263	0.519505	0.041872	0.59208	22.2007	NaN	23.1102	22.633	23.0525	22.3831	22.8386	22.5669	23.2085	22.7757	23.3867	23.1964	22.4431	23.0954	22.4212	22.9073	22.3359	22.287	22.2007	19.2587	23.1102	22.633	23.0525	22.3831	22.8386	22.5669	23.2085	22.7757
opuCA	O34992;Q45460	Glycine betaine/carnitine/choline transport ATP-binding protein OpuCA	sp|O34992|OPUCA_BACSU Glycine betaine/carnitine/choline transport ATP-binding protein OpuCA OS=Bacillus subtilis (strain 168) OX=224308 GN=opuCA PE=1 SV=1	14	39.2	0	76.072	-0.276467	-0.712533	-0.133428	-0.212588	0.017465	-0.125574	-0.48248	0.728268	1.68578	0.522034	1.2125	0.0392111	0.39417	2.11696	25.1978	25.6775	25.3687	25.1289	25.3045	24.9812	24.754	24.5608	24.7915	25.3971	25.454	25.3404	25.2136	25.4507	25.127	25.2823	25.2086	25.0629	25.1978	25.6775	25.3687	25.1289	25.3045	24.9812	24.754	24.5608	24.7915	25.3971
ccpN	O34994	Transcriptional repressor CcpN	sp|O34994|CCPN_BACSU Transcriptional repressor CcpN OS=Bacillus subtilis (strain 168) OX=224308 GN=ccpN PE=1 SV=1	7	35.8	0	7.2224	-0.451538	-0.910262	-0.0464274	-0.287853	-0.141832	-0.546943	-0.764242	0.988416	1.33372	0.166897	1.22439	0.286852	2.04707	1.06596	26.4515	27.0162	26.5659	26.1604	26.122	26.3965	26.1218	25.8948	25.2861	26.933	26.8777	26.6483	26.8764	26.759	26.6843	26.6369	26.5035	26.4551	26.4515	27.0162	26.5659	26.1604	26.122	26.3965	26.1218	25.8948	25.2861	26.933
polA	O34996	DNA polymerase I	sp|O34996|DPO1_BACSU DNA polymerase I OS=Bacillus subtilis (strain 168) OX=224308 GN=polA PE=3 SV=1	7	7.6	0	8.0935	0.157125	0.0770168	-0.200972	-0.621299	-0.556643	-0.198547	0.141673	0.162854	0.093363	0.176663	0.556096	0.775959	0.157599	0.112707	21.2439	21.6895	22.1795	21.5864	22.3432	21.6547	21.6288	21.885	21.8302	22.4158	22.1428	22.2243	21.6467	22.8541	21.6792	22.2885	21.7856	20.8449	21.2439	21.6895	22.1795	21.5864	22.3432	21.6547	21.6288	21.885	21.8302	22.4158
ydjH	O35004	UPF0603 protein YdjH	sp|O35004|YDJH_BACSU UPF0603 protein YdjH OS=Bacillus subtilis (strain 168) OX=224308 GN=ydjH PE=3 SV=1	2	9.1	0	9.4556	0.516728	1.46313	2.34129	2.59966	0.908376	-0.916184	-0.228148	0.146171	0.503217	1.10861	1.18552	0.271192	0.501862	0.464673	NaN	NaN	21.2177	NaN	21.5519	NaN	21.045	21.0816	21.2831	NaN	NaN	NaN	20.8917	21.5296	20.8978	21.6532	21.0236	21.4173	17.5502	20.2524	21.2177	19.7099	21.5519	19.3087	21.045	21.0816	21.2831	19.5907
ytrF	O35005	ABC transporter permease YtrF	sp|O35005|YTRF_BACSU ABC transporter permease YtrF OS=Bacillus subtilis (strain 168) OX=224308 GN=ytrF PE=2 SV=1	2	4.1	0.00078493	2.9573	0.0105292	0.18637	0.0685234	0.323128	0.258519	0.200525	0.121761	0.00940467	0.202402	0.110492	0.563135	0.266935	0.462411	0.268506	24.8797	25.7869	24.7598	25.4145	24.8725	25.1709	25.3842	25.4299	25.1714	24.7798	24.6043	25.2667	25.0017	24.7747	25.08	24.8934	25.3713	25.3555	24.8797	25.7869	24.7598	25.4145	24.8725	25.1709	25.3842	25.4299	25.1714	24.7798
hisA	O35006	1-(5-phosphoribosyl)-5-[(5-phosphoribosylamino)methylideneamino] imidazole-4-carboxamide isomerase	sp|O35006|HIS4_BACSU 1-(5-phosphoribosyl)-5-[(5-phosphoribosylamino)methylideneamino] imidazole-4-carboxamide isomerase OS=Bacillus subtilis (strain 168) OX=224308 GN=hisA PE=3 SV=1	7	32.2	0	56.39	0.566236	0.574528	0.18483	0.301999	0.437791	0.819197	0.71032	1.57216	1.34995	0.35114	0.661742	0.997832	1.83126	1.50105	26.7104	26.3777	26.7936	27.1118	27.0819	27.3868	27.18	27.2128	27.2126	26.2638	26.4189	25.8857	26.6659	26.2945	26.1625	26.5087	26.709	26.2567	26.7104	26.3777	26.7936	27.1118	27.0819	27.3868	27.18	27.2128	27.2126	26.2638
rpoZ	O35011	DNA-directed RNA polymerase subunit omega	sp|O35011|RPOZ_BACSU DNA-directed RNA polymerase subunit omega OS=Bacillus subtilis (strain 168) OX=224308 GN=rpoZ PE=1 SV=1	6	70.1	0	213.52	-0.301196	-0.352196	-0.147434	0.061196	0.456368	0.302606	0.0429757	0.647336	0.719978	0.463249	0.176858	0.970451	1.03709	0.0922925	30.3906	30.835	30.2464	30.2503	30.0444	30.2736	30.1342	30.3658	29.9154	30.1925	29.9897	29.9207	30.0525	29.6813	29.9268	29.8929	30.2215	30.1721	30.3906	30.835	30.2464	30.2503	30.0444	30.2736	30.1342	30.3658	29.9154	30.1925
ytkD	O35013	Putative 8-oxo-dGTP diphosphatase YtkD	sp|O35013|YTKD_BACSU Putative 8-oxo-dGTP diphosphatase YtkD OS=Bacillus subtilis (strain 168) OX=224308 GN=ytkD PE=1 SV=1	3	22.8	0	6.0114	0.383846	0.257402	0.118787	-0.720625	-0.455574	-0.190516	0.522453	0.282347	0.181089	0.242053	0.370812	0.334793	0.778281	0.262618	22.1317	20.6175	22.093	21.9854	21.945	22.0633	22.0458	21.7509	21.8177	22.31	22.1449	21.754	22.0164	22.3353	22.2136	22.2174	21.9181	NaN	22.1317	20.6175	22.093	21.9854	21.945	22.0633	22.0458	21.7509	21.8177	22.31
ykuI	O35014	Uncharacterized EAL-domain containing protein YkuI	sp|O35014|YKUI_BACSU Uncharacterized EAL-domain containing protein YkuI OS=Bacillus subtilis (strain 168) OX=224308 GN=ykuI PE=1 SV=1	3	6.4	0	3.224	0.171063	-0.0787849	-0.199793	-0.420298	-0.375127	-0.00427119	-0.0336138	0.371058	0.160956	0.533408	1.02919	0.795109	0.0122639	0.0789849	21.4725	21.1459	21.734	21.5331	21.5972	21.7352	21.4157	21.3766	21.3237	21.8129	22.0593	21.6055	21.4357	21.6916	21.751	21.4422	21.1476	21.627	21.4725	21.1459	21.734	21.5331	21.5972	21.7352	21.4157	21.3766	21.3237	21.8129
yfkK	O35019	UPF0435 protein YfkK	sp|O35019|YFKK_BACSU UPF0435 protein YfkK OS=Bacillus subtilis (strain 168) OX=224308 GN=yfkK PE=1 SV=1	3	38	0	18.064	-0.0977866	-0.260227	0.776295	1.4723	0.680742	-0.19334	-1.05178	0.0817041	0.267093	0.921956	1.55365	0.670887	0.240279	1.89604	26.0709	25.382	24.9299	25.7668	24.8777	25.4449	24.8768	25.2063	25.519	24.4123	24.5124	25.4159	25.5068	25.2811	25.8815	26.4744	25.9706	26.3125	26.0709	25.382	24.9299	25.7668	24.8777	25.4449	24.8768	25.2063	25.519	24.4123
mnmA	O35020	tRNA-specific 2-thiouridylase MnmA	sp|O35020|MNMA_BACSU tRNA-specific 2-thiouridylase MnmA OS=Bacillus subtilis (strain 168) OX=224308 GN=mnmA PE=3 SV=4	3	8.1	0	3.7454	-0.102399	-0.164676	0.030721	-0.151618	-0.0681648	-0.201284	-0.0812232	0.122185	0.291572	0.0798655	0.447424	0.106415	0.317667	0.246813	21.4159	20.721	21.2113	20.7564	21.4641	20.8205	21.0362	20.9472	20.8708	21.3369	21.1803	21.0355	21.012	21.3541	21.2788	21.2611	20.9437	20.893	21.4159	20.721	21.2113	20.7564	21.4641	20.8205	21.0362	20.9472	20.8708	21.3369
azoR1	O35022	FMN-dependent NADH-azoreductase 1	sp|O35022|AZOR1_BACSU FMN-dependent NADH:quinone oxidoreductase 1 OS=Bacillus subtilis (strain 168) OX=224308 GN=azoR1 PE=2 SV=1	12	42.8	0	187.89	-0.230167	0.0154203	-0.174824	-0.16825	0.279329	0.223986	0.462999	0.400653	0.0216988	0.602978	0.550624	0.493943	0.757006	1.44365	30.8666	31.5154	30.8839	30.9238	30.7091	30.9425	31.248	31.11	30.9541	30.7921	30.8305	30.8052	30.6761	30.4281	30.7992	30.4109	30.7698	30.7424	30.8666	31.5154	30.8839	30.9238	30.7091	30.9425	31.248	31.11	30.9541	30.7921
yfjT	O35041	Uncharacterized protein YfjT	sp|O35041|YFJT_BACSU Uncharacterized protein YfjT OS=Bacillus subtilis (strain 168) OX=224308 GN=yfjT PE=4 SV=1	2	31.1	0	8.2324	-0.0679188	-0.385489	0.581305	0.887849	0.614197	-0.0350259	-0.65914	0.0753724	0.664746	0.962011	1.73408	1.01286	0.0376257	1.49919	28.7386	29.1389	28.3749	28.3612	28.5659	29.1215	28.2198	28.4623	28.4138	27.8963	28.0442	28.4693	28.864	28.2868	29.0029	28.7369	29.0842	29.2522	28.7386	29.1389	28.3749	28.3612	28.5659	29.1215	28.2198	28.4623	28.4138	27.8963
relA	O54408	GTP pyrophosphokinase	sp|O54408|RELA_BACSU GTP pyrophosphokinase OS=Bacillus subtilis (strain 168) OX=224308 GN=relA PE=1 SV=3	4	6.5	0	6.286	-0.000147502	-0.0102145	-0.184277	-0.36887	-0.179543	0.00458654	0.179112	0.000206504	0.0158059	0.383188	0.716106	0.578179	0.00563924	0.274224	21.5053	21.9102	21.7562	21.8338	21.9963	21.3412	21.7179	21.4058	22.0173	21.825	21.9152	21.9701	21.4559	22.0622	21.6394	21.8823	21.214	21.5074	21.5053	21.9102	21.7562	21.8338	21.9963	21.3412	21.7179	21.4058	22.0173	21.825
yoyC	O68260	Uncharacterized protein YoyC	sp|O68260|YOYC_BACSU Uncharacterized protein YoyC OS=Bacillus subtilis (strain 168) OX=224308 GN=yoyC PE=4 SV=1	2	21.7	0	5.3062	-2.09938	-1.36508	-0.60403	-0.595542	1.8601	0.364751	1.09056	0.793957	0.423637	0.127645	0.135276	0.544595	0.085329	0.281362	22.4518	22.9319	22.7881	22.5554	NaN	NaN	22.691	22.447	NaN	22.3565	21.9397	NaN	22.5636	NaN	NaN	NaN	22.1661	NaN	22.4518	22.9319	22.7881	22.5554	19.4691	19.8492	22.691	22.447	18.9386	22.3565
purF	P00497	Amidophosphoribosyltransferase	sp|P00497|PUR1_BACSU Amidophosphoribosyltransferase OS=Bacillus subtilis (strain 168) OX=224308 GN=purF PE=1 SV=2	5	15.3	0	28.854	-0.522847	-0.655118	-0.0936623	-0.383558	0.0805677	-0.348618	-0.190992	0.430994	0.849998	0.104551	0.733377	0.0937323	0.266045	0.282835	23.2119	24.1128	24.0303	23.1458	24.0438	22.5968	23.2447	22.7565	23.3884	23.6664	23.7114	23.7354	23.3339	24.2142	23.2842	23.7022	23.1877	23.0727	23.2119	24.1128	24.0303	23.1458	24.0438	22.5968	23.2447	22.7565	23.3884	23.6664
rplL	P02394	50S ribosomal protein L7/L12	sp|P02394|RL7_BACSU Large ribosomal subunit protein bL12 OS=Bacillus subtilis (strain 168) OX=224308 GN=rplL PE=1 SV=4	9	57.7	0	201.3	-0.23672	-0.313365	0.606354	0.792514	0.26007	-0.583005	-0.845809	0.197459	0.284267	1.232	2.23238	0.235934	0.95833	1.6186	30.6969	30.9111	29.634	30.3407	29.7464	30.4447	30.1552	30.3231	29.8235	30.0312	30.1087	30.3218	31.0675	30.446	30.7673	30.9897	30.9695	30.8801	30.6969	30.9111	29.634	30.3407	29.7464	30.4447	30.1552	30.3231	29.8235	30.0312
hag	P02968	Flagellin	sp|P02968|FLA_BACSU Flagellin OS=Bacillus subtilis (strain 168) OX=224308 GN=hag PE=1 SV=2	38	90.1	0	323.31	0.163352	0.337646	0.0912539	0.228727	0.192248	0.264346	0.301168	0.39158	1.32973	0.173502	0.378159	0.385498	0.688106	0.640447	36.0762	36.1028	35.8198	36.2487	35.8776	36.3625	36.4684	36.3337	36.2096	35.8789	35.4657	36.0774	35.9257	35.7832	35.9869	35.7017	36.3137	36.0928	36.0762	36.1028	35.8198	36.2487	35.8776	36.3625	36.4684	36.3337	36.2096	35.8789
trpE	P03963	Anthranilate synthase component 1	sp|P03963|TRPE_BACSU Anthranilate synthase component 1 OS=Bacillus subtilis (strain 168) OX=224308 GN=trpE PE=3 SV=2	4	8.5	0	6.9655	1.22611	1.39181	0.0270042	-0.149195	-1.55593	-0.356827	-0.0149282	0.424898	0.484638	0.0621839	1.30184	0.540551	0.664912	0.0258403	21.9948	NaN	22.9067	22.5574	22.9887	22.3256	22.5732	22.6463	23.1493	22.9215	22.9027	23.0369	22.7062	23.1469	23.089	22.8164	22.8488	22.7484	21.9948	19.2918	22.9067	22.5574	22.9887	22.3256	22.5732	22.6463	23.1493	22.9215
trpC	P03964	Indole-3-glycerol phosphate synthase	sp|P03964|TRPC_BACSU Indole-3-glycerol phosphate synthase OS=Bacillus subtilis (strain 168) OX=224308 GN=trpC PE=3 SV=3	2	7.2	0	3.9828	-0.0981242	-0.00323168	-0.192471	-0.247437	-0.330293	-0.235946	-0.0860875	0.274584	0.00572464	1.30498	0.87895	1.4679	0.764137	0.165173	22.9648	23.0826	23.2444	22.7806	23.039	23.1778	23.3697	22.8089	23.1035	23.3204	23.4664	23.4958	23.2637	23.1663	23.2753	23.0846	23.3936	23.0622	22.9648	23.0826	23.2444	22.7806	23.039	23.1778	23.3697	22.8089	23.1035	23.3204
aprE	P04189	Subtilisin E	sp|P04189|SUBT_BACSU Subtilisin E OS=Bacillus subtilis (strain 168) OX=224308 GN=aprE PE=1 SV=3	3	11.3	0	17.517	0.474951	1.05635	0.871756	1.29075	0.243588	-0.153217	0.00918961	0.104775	0.253295	0.248473	0.378952	0.0419763	0.145547	0.00805885	23.2368	24.2315	NaN	23.3721	22.1509	22.6607	23.8181	23.1877	22.9221	23.0561	23.4935	NaN	22.816	22.7112	23.1162	22.8774	23.2363	23.7866	23.2368	24.2315	19.2906	23.3721	22.1509	22.6607	23.8181	23.1877	22.9221	23.0561
thrB	P04948	Homoserine kinase	sp|P04948|KHSE_BACSU Homoserine kinase OS=Bacillus subtilis (strain 168) OX=224308 GN=thrB PE=3 SV=2	4	11.3	0	5.9399	-0.556483	-0.47954	-0.042469	-0.0333163	0.298862	-0.215152	-0.147362	1.1937	1.04507	0.0940518	0.0742757	0.639868	0.524313	0.363232	23.5789	24.1124	23.7765	22.968	23.4835	23.3468	23.6066	23.0913	23.3312	23.3202	23.4551	23.7958	23.372	23.4638	23.6079	23.5983	23.4079	23.4649	23.5789	24.1124	23.7765	22.968	23.4835	23.3468	23.6066	23.0913	23.3312	23.3202
rpsK	P04969	30S ribosomal protein S11	sp|P04969|RS11_BACSU Small ribosomal subunit protein uS11 OS=Bacillus subtilis (strain 168) OX=224308 GN=rpsK PE=1 SV=1	4	34.4	0	44.958	-0.142471	-0.0620969	-0.0494429	-0.156212	0.0733	-0.0197277	0.167415	0.208933	0.162451	0.0917543	0.239382	0.21836	0.0226289	0.253099	27.6101	28.0107	27.9104	27.9139	27.9435	27.2464	27.689	27.7264	27.9295	27.7612	27.7601	27.79	27.5091	28.0792	27.5747	28.0828	27.3302	27.4297	27.6101	28.0107	27.9104	27.9139	27.9435	27.2464	27.689	27.7264	27.9295	27.7612
thrC	P04990	Threonine synthase	sp|P04990|THRC_BACSU Threonine synthase OS=Bacillus subtilis (strain 168) OX=224308 GN=thrC PE=3 SV=1	14	51.4	0	323.31	0.202374	0.505829	-0.00895691	0.129402	0.0521215	0.263452	0.428549	0.655449	1.56836	0.0290093	0.320244	0.151539	1.05924	1.09293	28.7813	29.1616	28.8872	29.1847	29.0009	29.2516	29.5616	29.5134	29.2725	28.8033	28.9813	28.8891	28.8542	28.7452	29.0475	28.7267	29.1611	29.1741	28.7813	29.1616	28.8872	29.1847	29.0009	29.2516	29.5616	29.5134	29.2725	28.8033
leuB	P05645	3-isopropylmalate dehydrogenase	sp|P05645|LEU3_BACSU 3-isopropylmalate dehydrogenase OS=Bacillus subtilis (strain 168) OX=224308 GN=leuB PE=3 SV=3	12	36.4	0	218.34	-0.0347659	-0.223988	0.0506732	-0.0942186	-0.0519524	-0.137391	-0.181721	0.0459835	0.473156	0.129647	0.354661	0.100044	0.228845	0.61259	25.2335	25.0696	25.6556	25.0397	25.6602	25.1546	25.0633	24.9608	25.2627	25.3537	25.3688	25.3921	25.1963	25.6597	25.4107	25.4565	25.2605	25.1149	25.2335	25.0696	25.6556	25.0397	25.6602	25.1546	25.0633	24.9608	25.2627	25.3537
dnaA	P05648	Chromosomal replication initiator protein DnaA	sp|P05648|DNAA_BACSU Chromosomal replication initiator protein DnaA OS=Bacillus subtilis (strain 168) OX=224308 GN=dnaA PE=1 SV=1	5	13.7	0	10.389	-0.846441	-1.62155	-0.102597	-1.40659	0.487687	-0.256158	0.272725	1.42553	0.595159	0.130205	0.464147	0.841596	0.372484	0.0614091	22.7013	23.3806	23.3051	22.4449	22.3905	22.0123	NaN	22.1626	22.8742	22.4928	22.937	22.4941	22.1363	22.979	22.5009	22.485	NaN	22.2683	22.7013	23.3806	23.3051	22.4449	22.3905	22.0123	19.4855	22.1626	22.8742	22.4928
dnaN	P05649	DNA polymerase III subunit beta	sp|P05649|DPO3B_BACSU Beta sliding clamp OS=Bacillus subtilis (strain 168) OX=224308 GN=dnaN PE=1 SV=1	8	19.6	0	9.2722	-0.460152	-0.304052	-0.0607382	-0.341244	-0.14308	-0.542494	-0.105888	1.2709	1.10383	0.077926	0.715905	0.272927	0.982857	0.378473	22.7734	22.6985	23.0253	22.1124	22.541	22.4633	22.5038	22.4862	22.595	22.6978	23.3111	22.9175	22.6151	23.3129	22.8162	22.8385	22.5632	22.501	22.7734	22.6985	23.0253	22.1124	22.541	22.4633	22.5038	22.4862	22.595	22.6978
yaaA	P05650	Uncharacterized protein YaaA	sp|P05650|RLBA_BACSU Probable ribosome maturation protein RlbA OS=Bacillus subtilis (strain 168) OX=224308 GN=rlbA PE=4 SV=1	2	42.3	0	79.75	0.19526	0.153452	-0.0790774	0.382411	0.468302	0.74264	0.239344	0.266571	0.173702	0.180153	0.449067	0.700759	1.83065	0.241603	28.9367	29.8119	29.2791	29.3373	29.515	29.7613	29.3318	29.9244	29.232	29.0748	28.7525	28.7956	28.8965	28.5337	28.9554	28.7954	29.1031	29.8716	28.9367	29.8119	29.2791	29.3373	29.515	29.7613	29.3318	29.9244	29.232	29.0748
gyrB	P05652	DNA gyrase subunit B	sp|P05652|GYRB_BACSU DNA gyrase subunit B OS=Bacillus subtilis (strain 168) OX=224308 GN=gyrB PE=3 SV=1	3	4.1	0	4.1288	-1.94714	-3.81779	1.63169	-1.89912	1.73632	-1.8425	-0.18235	0.423804	0.835193	0.418413	0.490116	0.446541	0.399805	0.0345748	22.1066	22.337	22.6619	21.835	22.4464	NaN	21.7891	NaN	NaN	NaN	22.15	22.0447	22.0237	22.8105	21.9572	NaN	NaN	NaN	22.1066	22.337	22.6619	21.835	22.4464	16.9827	21.7891	17.5214	16.3416	17.7017
gyrA	P05653	DNA gyrase subunit A	sp|P05653|GYRA_BACSU DNA gyrase subunit A OS=Bacillus subtilis (strain 168) OX=224308 GN=gyrA PE=1 SV=1	1	1.5	0	8.0537	-0.211295	0.0548649	-0.175669	-0.495203	-0.532444	-0.568069	0.0176239	0.224865	0.0594314	0.194873	0.537763	1.01014	0.588288	0.0134902	21.9894	21.9134	22.5356	22.0195	22.4147	21.3703	22.0225	21.8835	22.697	22.4666	22.9329	22.6362	22.2826	23.1062	22.1199	22.8298	22.0848	21.6355	21.9894	21.9134	22.5356	22.0195	22.4147	21.3703	22.0225	21.8835	22.697	22.4666
pyrB	P05654	Aspartate carbamoyltransferase	sp|P05654|PYRB_BACSU Aspartate carbamoyltransferase catalytic subunit OS=Bacillus subtilis (strain 168) OX=224308 GN=pyrB PE=1 SV=2	3	9.9	0.00077459	2.8691	-1.55767	-0.487984	-0.997337	-1.7292	0.285761	-0.274568	1.52698	0.527573	1.04937	0.314761	0.704786	0.473688	0.0588092	0.620958	22.3395	22.7483	22.8952	22.2406	22.1991	NaN	22.1465	22.1065	22.2661	22.0275	22.7217	22.3766	NaN	22.834	22.2326	NaN	22.4884	NaN	22.3395	22.7483	22.8952	22.2406	22.1991	18.8703	22.1465	22.1065	22.2661	22.0275
sacB	P05655	Levansucrase	sp|P05655|LSC_BACSU Levansucrase OS=Bacillus subtilis (strain 168) OX=224308 GN=sacB PE=1 SV=1	4	9.1	0	5.8155	1.01631	1.75057	-1.65388	-0.00876935	-1.30626	1.36393	0.45308	0.555465	0.923217	0.640478	0.0118151	0.714997	0.528072	0.947836	21.2988	NaN	21.1507	21.6358	21.3478	21.6686	21.9336	22.4821	22.4392	21.4424	22.1257	21.9539	NaN	NaN	21.7906	21.6092	21.8317	22.0548	21.2988	19.1538	21.1507	21.6358	21.3478	21.6686	21.9336	22.4821	22.4392	21.4424
rpmA	P05657	50S ribosomal protein L27	sp|P05657|RL27_BACSU Large ribosomal subunit protein bL27 OS=Bacillus subtilis (strain 168) OX=224308 GN=rpmA PE=1 SV=1	7	54.3	0	152.93	-0.237431	-0.139065	0.196842	0.490934	0.423487	-0.0107861	-0.206512	0.581742	0.296114	0.200253	0.594695	0.503655	0.0162511	0.724499	30.5641	31.0453	30.5989	30.5595	30.5139	30.4226	30.5233	30.8074	30.4604	30.4794	29.7074	30.7509	30.9083	30.3947	30.2254	30.6936	30.7984	30.9186	30.5641	31.0453	30.5989	30.5595	30.5139	30.4226	30.5233	30.8074	30.4604	30.4794
sigA	P06224	RNA polymerase sigma factor SigA	sp|P06224|SIGA_BACSU RNA polymerase sigma factor SigA OS=Bacillus subtilis (strain 168) OX=224308 GN=sigA PE=1 SV=2	10	21.6	0	37.142	-0.372246	-0.453761	0.0816154	0.113354	0.428959	-0.024903	-0.138157	1.43618	1.73705	0.311166	0.430661	1.54884	0.0923952	0.629884	25.1902	25.4894	25.2922	24.9177	25.1081	24.8293	24.727	24.9907	24.8928	24.9503	24.7147	25.0199	24.9316	25.0696	24.9286	25.1235	24.9822	24.9193	25.1902	25.4894	25.2922	24.9177	25.1081	24.8293	24.727	24.9907	24.8928	24.9503
sinR	P06533	HTH-type transcriptional regulator SinR	sp|P06533|SINR_BACSU HTH-type transcriptional regulator SinR OS=Bacillus subtilis (strain 168) OX=224308 GN=sinR PE=1 SV=1	4	34.2	0	37.984	-0.237925	0.041083	0.0418523	-0.00264104	0.176923	-0.102854	0.220647	0.487372	0.077745	0.0773011	0.00505993	0.341265	0.213129	0.749142	26.3044	26.8241	26.3285	26.4897	26.0805	26.173	26.6399	26.4882	26.4521	26.4603	26.0521	26.4138	26.6068	26.1239	26.321	26.3093	26.4983	26.1106	26.3044	26.8241	26.3285	26.4897	26.0805	26.173	26.6399	26.4882	26.4521	26.4603
dnaI	P06567	Primosomal protein DnaI	sp|P06567|DNAI_BACSU Replicative helicase loader DnaI OS=Bacillus subtilis (strain 168) OX=224308 GN=dnaI PE=1 SV=1	1	2.9	0.0071736	1.9337	0.103155	-0.00721296	-0.258922	0.147525	-0.216085	0.145991	-0.370824	0.771839	0.0166337	0.576625	0.265162	0.509479	0.487599	0.850697	21.4365	21.5346	21.6084	21.6169	21.621	21.6511	21.7128	21.2722	21.573	22.0547	21.6519	21.5212	21.7095	21.3605	21.3811	21.7892	22.1918	21.6894	21.4365	21.5346	21.6084	21.6169	21.621	21.6511	21.7128	21.2722	21.573	22.0547
sigB	P06574	RNA polymerase sigma-B factor	sp|P06574|RPSB_BACSU RNA polymerase sigma-B factor OS=Bacillus subtilis (strain 168) OX=224308 GN=sigB PE=1 SV=3	10	39.3	0	34.897	-0.0821953	-0.154153	0.0377808	0.327499	0.204948	0.0849724	-0.276704	0.270123	0.612707	0.0863127	0.922463	0.552778	0.318046	1.03703	25.0528	24.7519	24.7827	24.8452	24.6317	24.864	24.7021	24.7584	24.6645	24.6801	24.4208	24.8717	24.6101	24.6205	24.8554	24.865	25.1739	24.9162	25.0528	24.7519	24.7827	24.8452	24.6317	24.864	24.7021	24.7584	24.6645	24.6801
spo0F	P06628	Sporulation initiation phosphotransferase F	sp|P06628|SP0F_BACSU Sporulation initiation phosphotransferase F OS=Bacillus subtilis (strain 168) OX=224308 GN=spo0F PE=1 SV=1	9	58.1	0	49.447	0.264255	0.450642	-0.311639	0.0186583	-0.514152	0.0617421	-0.0821679	0.449892	0.505087	0.273207	0.0120894	0.467093	0.0918372	0.064283	25.3223	25.2982	25.5824	25.5188	25.3813	26.0955	26.2252	26.1524	25.1773	25.5735	26.7423	25.4296	25.7227	25.481	25.6067	25.6611	25.6303	26.5099	25.3223	25.2982	25.5824	25.5188	25.3813	26.0955	26.2252	26.1524	25.1773	25.5735
fumC	P07343	Fumarate hydratase class II	sp|P07343|FUMC_BACSU Fumarate hydratase class II OS=Bacillus subtilis (strain 168) OX=224308 GN=fumC PE=3 SV=2	9	21.4	0	86.209	-0.510337	-0.730669	0.100395	-0.0407937	0.469878	-0.140854	-0.219997	1.01438	1.71072	0.334346	0.217948	1.15282	0.263636	0.838956	25.3641	25.8735	25.5692	24.888	25.4521	24.9358	25.0687	24.7914	24.7548	25.0317	25.1229	25.2427	25.0518	25.413	25.2337	25.1417	25.1149	25.0183	25.3641	25.8735	25.5692	24.888	25.4521	24.9358	25.0687	24.7914	24.7548	25.0317
trpB	P07600	Tryptophan synthase beta chain	sp|P07600|TRPB_BACSU Tryptophan synthase beta chain OS=Bacillus subtilis (strain 168) OX=224308 GN=trpB PE=3 SV=2	7	25	0	52.887	-0.272821	-0.219632	-0.26321	-0.400785	-0.11961	-0.129222	0.0615431	0.520406	0.496898	0.515545	1.09956	0.270174	0.194633	0.140259	24.2021	24.6784	24.6872	24.2436	24.5391	23.9665	24.3746	24.1118	24.4224	24.63	24.7163	24.5802	24.0616	24.7289	24.3464	24.4681	24.2364	24.0197	24.2021	24.6784	24.6872	24.2436	24.5391	23.9665	24.3746	24.1118	24.4224	24.63
trpA	P07601	Tryptophan synthase alpha chain	sp|P07601|TRPA_BACSU Tryptophan synthase alpha chain OS=Bacillus subtilis (strain 168) OX=224308 GN=trpA PE=3 SV=1	9	38.6	0	31.107	-0.400299	-0.443579	0.0915629	-0.211786	0.190845	-0.301017	-0.0409482	0.679973	0.766901	0.412894	1.0558	0.315977	0.868399	0.116385	23.991	24.6996	24.1023	23.8874	24.0793	23.6253	24.0368	23.6693	23.7561	24.0576	24.2063	23.9565	24.1573	24.2718	24.066	23.9574	23.8705	23.7572	23.991	24.6996	24.1023	23.8874	24.0793	23.6253	24.0368	23.6693	23.7561	24.0576
sdhA	P08065	Succinate dehydrogenase flavoprotein subunit	sp|P08065|SDHA_BACSU Succinate dehydrogenase flavoprotein subunit OS=Bacillus subtilis (strain 168) OX=224308 GN=sdhA PE=1 SV=4	17	23.5	0	57.341	-0.0811335	-0.015777	-0.207379	-0.350777	-0.0680002	0.0582453	0.267	0.151838	0.0269027	0.389488	0.657979	0.12744	0.0918262	0.483861	24.2735	24.7766	24.6415	24.4294	24.7309	24.2879	24.4951	24.3606	24.7886	24.4149	24.8462	24.6344	24.2151	24.7885	24.2698	24.6745	24.0584	24.1104	24.2735	24.7766	24.6415	24.4294	24.7309	24.2879	24.4951	24.3606	24.7886	24.4149
sdhB	P08066	Succinate dehydrogenase iron-sulfur subunit	sp|P08066|SDHB_BACSU Succinate dehydrogenase iron-sulfur subunit OS=Bacillus subtilis (strain 168) OX=224308 GN=sdhB PE=3 SV=3	9	36.4	0	35.995	-0.107006	-0.27563	-0.0715701	0.0473118	0.163212	0.127776	-0.15973	0.234003	0.651627	0.242095	0.179932	0.370328	0.505478	0.954702	25.4239	25.9726	25.6596	25.4731	25.7023	25.5596	25.378	25.4564	25.3948	25.5414	25.379	25.6461	25.2933	25.4655	25.593	25.5186	25.4962	25.6936	25.4239	25.9726	25.6596	25.4731	25.7023	25.5596	25.378	25.4564	25.3948	25.5414
nadE	P08164	NH(3)-dependent NAD(+) synthetase	sp|P08164|NADE_BACSU NH(3)-dependent NAD(+) synthetase OS=Bacillus subtilis (strain 168) OX=224308 GN=nadE PE=1 SV=5	6	28.7	0	123.06	0.0316016	0.0763416	-0.0887426	0.039957	0.0883509	0.208695	0.124736	0.0784128	0.298483	0.228044	0.0692001	0.278826	0.566223	0.255644	25.7791	25.8553	26.0665	25.8535	25.789	26.1533	26.0246	26.0386	25.8668	25.6926	25.9973	25.7461	25.8866	25.4915	25.7916	25.5303	25.8961	26.1293	25.7791	25.8553	26.0665	25.8535	25.789	26.1533	26.0246	26.0386	25.8668	25.6926
lysC	P08495	Aspartokinase 2	sp|P08495|AK2_BACSU Aspartokinase 2 OS=Bacillus subtilis (strain 168) OX=224308 GN=lysC PE=1 SV=2	10	26.5	0	72.755	-0.00376574	0.0529442	-0.203586	-0.402563	-0.328271	-0.128451	0.127236	0.00593244	0.101495	0.532952	0.825657	0.727389	0.29412	0.243406	24.6547	25.0722	25.2165	24.9566	25.1949	24.7806	24.947	24.9912	25.1641	25.2325	25.5181	25.1777	25.0084	25.363	24.9461	25.2693	24.6649	24.7864	24.6547	25.0722	25.2165	24.9566	25.1949	24.7806	24.947	24.9912	25.1641	25.2325
dacA	P08750	D-alanyl-D-alanine carboxypeptidase DacA	sp|P08750|DACA_BACSU D-alanyl-D-alanine carboxypeptidase DacA OS=Bacillus subtilis (strain 168) OX=224308 GN=dacA PE=1 SV=3	9	22.3	0	88.004	-0.375343	-1.02808	-0.10425	-0.341398	0.141324	-0.129768	-0.545361	1.03459	1.35212	0.334947	0.761501	0.989095	0.297472	0.84251	24.9715	25.1438	24.9947	24.7583	24.8295	24.396	24.2808	23.5306	24.2142	24.89	24.9495	24.8464	24.6887	25.0202	24.6643	24.8839	24.4265	24.3513	24.9715	25.1438	24.9947	24.7583	24.8295	24.396	24.2808	23.5306	24.2142	24.89
hupA	P08821	DNA-binding protein HU 1	sp|P08821|DBH1_BACSU DNA-binding protein HU 1 OS=Bacillus subtilis (strain 168) OX=224308 GN=hbs PE=1 SV=2	4	34.8	0	241.86	0.0184924	-0.0853672	0.129692	0.466496	0.600201	0.489001	0.0483373	0.030552	0.146153	0.184348	0.945918	1.08059	0.866806	0.101051	31.4772	31.878	31.2185	31.5661	31.5288	31.5343	31.5294	31.5222	31.2659	31.1302	30.5736	31.0693	31.4216	30.7257	31.0148	31.1012	31.5585	31.5128	31.4772	31.878	31.2185	31.5661	31.5288	31.5343	31.5294	31.5222	31.2659	31.1302
ptsI	P08838	Phosphoenolpyruvate-protein phosphotransferase	sp|P08838|PT1_BACSU Phosphoenolpyruvate-protein phosphotransferase OS=Bacillus subtilis (strain 168) OX=224308 GN=ptsI PE=1 SV=3	18	30.2	0	74.406	-0.331428	-0.5555	0.0121168	-0.232203	0.0629648	-0.28058	-0.260332	0.680277	1.62759	0.020559	0.783125	0.175653	0.491379	0.782619	25.3752	25.5155	25.6934	25.0799	25.5587	24.9512	25.064	24.7357	25.1178	25.5088	25.612	25.2743	25.3508	25.8063	25.2744	25.3992	25.2223	25.077	25.3752	25.5155	25.6934	25.0799	25.5587	24.9512	25.064	24.7357	25.1178	25.5088
abrB	P08874	Transition state regulatory protein AbrB	sp|P08874|ABRB_BACSU Transition state regulatory protein AbrB OS=Bacillus subtilis (strain 168) OX=224308 GN=abrB PE=1 SV=1	5	37.5	0	121.91	0.185366	0.233578	0.00603739	0.176372	0.106144	0.285473	0.16335	0.429903	0.510996	0.00773568	0.526794	0.213888	0.476255	0.444051	30.1396	29.6022	29.9154	30.0971	29.911	30.2051	30.2502	30.235	29.8726	29.9971	29.6375	29.704	30.1992	29.4248	29.7329	29.7707	30.098	29.9991	30.1396	29.6022	29.9154	30.0971	29.911	30.2051	30.2502	30.235	29.8726	29.9971
ptsH	P08877	Phosphocarrier protein HPr	sp|P08877|PTHP_BACSU Phosphocarrier protein HPr OS=Bacillus subtilis (strain 168) OX=224308 GN=ptsH PE=1 SV=3	7	54.5	0	211.14	-0.0881805	-0.0372823	-0.142988	0.0744871	0.200492	0.255299	0.0887222	0.435533	0.125556	0.186366	0.0828107	0.360178	0.462974	0.120274	34.6349	34.5648	34.5023	34.4992	34.3424	34.5958	34.6322	34.623	34.335	34.4563	33.9716	34.6727	34.2535	33.8513	34.5668	33.9707	34.5879	34.7654	34.6349	34.5648	34.5023	34.4992	34.3424	34.5958	34.6322	34.623	34.335	34.4563
gapA	P09124	Glyceraldehyde-3-phosphate dehydrogenase 1	sp|P09124|G3P1_BACSU Glyceraldehyde-3-phosphate dehydrogenase 1 OS=Bacillus subtilis (strain 168) OX=224308 GN=gapA PE=1 SV=2	12	45.7	0	323.31	0.143648	-0.0160751	-0.0534922	0.0312888	-0.0716604	0.125479	-0.119024	0.270462	0.0270304	0.245768	0.24216	0.132083	0.461354	0.936984	28.7437	28.3634	28.9997	28.718	29.0186	28.8012	28.6379	28.6433	28.7775	28.7371	28.7404	28.8443	28.6164	28.8666	28.6783	28.7541	28.7848	28.8768	28.7437	28.3634	28.9997	28.718	29.0186	28.8012	28.6379	28.6433	28.7775	28.7371
citB	P09339	Aconitate hydratase A	sp|P09339|ACNA_BACSU Aconitate hydratase A OS=Bacillus subtilis (strain 168) OX=224308 GN=citB PE=1 SV=4	31	33	0	323.31	-0.291595	-0.370984	-0.197643	-0.478845	-0.0587273	-0.152679	0.0491333	0.504678	0.76092	0.360013	0.810374	0.108464	0.218698	0.0653472	26.4273	26.9801	26.929	26.4481	26.8184	26.1951	26.4273	26.1692	26.6269	26.7287	26.958	26.8258	26.42	27.0444	26.4552	26.7995	26.1789	26.0976	26.4273	26.9801	26.929	26.4481	26.8184	26.1951	26.4273	26.1692	26.6269	26.7287
slrA	P0C8M5	Transcriptional regulator SlrA	sp|P0C8M5|SLRA_BACSU Transcriptional regulator SlrA OS=Bacillus subtilis (strain 168) OX=224308 GN=slrA PE=1 SV=1	3	57.7	0	6.5796	0.0126629	0.135707	-0.268086	0.129238	-0.000919978	0.279829	0.00554848	0.0349841	0.332166	0.421998	0.294747	0.00177659	0.472545	0.0105973	25.3618	25.5824	25.5317	25.6618	25.3154	25.5368	25.4321	25.9146	25.5364	25.6802	25.1955	25.6031	25.1979	24.8577	25.6189	25.4615	25.6473	25.7577	25.3618	25.5824	25.5317	25.6618	25.3154	25.5368	25.4321	25.9146	25.5364	25.6802
glmS	P0CI73	Glutamine--fructose-6-phosphate aminotransferase [isomerizing]	sp|P0CI73|GLMS_BACSU Glutamine--fructose-6-phosphate aminotransferase [isomerizing] OS=Bacillus subtilis (strain 168) OX=224308 GN=glmS PE=2 SV=1	10	17.8	0	26.139	-0.135501	-0.327812	-0.165944	-0.343847	-0.0658569	-0.0354131	-0.0498219	0.377687	0.93431	0.417492	0.572848	0.264393	0.0637698	0.0648482	23.4262	23.7046	23.5934	23.4316	23.6574	23.2288	23.4238	22.9881	23.329	23.6622	23.7248	23.5348	23.2825	23.7652	23.3764	23.7312	22.961	23.1982	23.4262	23.7046	23.5934	23.4316	23.6574	23.2288	23.4238	22.9881	23.329	23.6622
gpsB	P0CI74	Cell cycle protein GpsB	sp|P0CI74|GPSB_BACSU Cell cycle protein GpsB OS=Bacillus subtilis (strain 168) OX=224308 GN=gpsB PE=1 SV=1	4	23.5	0	158.21	-0.0106958	0.0788422	-0.181653	-0.0508048	0.0474784	0.218435	0.177125	0.0276175	0.283078	0.453457	0.100722	0.120339	0.596163	0.463081	28.1399	28.4541	28.2831	28.3725	28.0956	28.3769	28.4251	28.4447	28.2439	28.4091	28.0331	28.2925	28.2562	27.8125	28.1211	27.92	28.3965	28.2658	28.1399	28.4541	28.2831	28.3725	28.0956	28.3769	28.4251	28.4447	28.2439	28.4091
rtp	P0CI76	Replication termination protein	sp|P0CI76|RTP_BACSU Replication termination protein OS=Bacillus subtilis (strain 168) OX=224308 GN=rtp PE=1 SV=1	4	33.6	0	8.6966	0.740784	0.794912	0.00673485	-0.0916379	-0.75984	-0.0257912	0.12671	0.730577	0.770068	0.0149925	0.191571	0.759632	0.0875707	0.352448	21.6853	NaN	21.2125	21.7646	21.9802	21.7646	21.8279	21.912	21.9319	21.759	21.7028	22.1048	21.8827	21.7216	21.9824	21.5093	21.9599	21.8224	21.6853	20.3892	21.2125	21.7646	21.9802	21.7646	21.8279	21.912	21.9319	21.759
rplX	P0CI78	50S ribosomal protein L24	sp|P0CI78|RL24_BACSU Large ribosomal subunit protein uL24 OS=Bacillus subtilis (strain 168) OX=224308 GN=rplX PE=1 SV=1	7	59.2	0	323.31	0.0484339	-0.183759	0.246417	0.346903	0.126181	-0.0718021	-0.404481	0.129273	0.621102	0.302065	0.427177	0.14219	0.235134	1.08852	31.8012	31.4807	31.7345	31.9098	31.6622	31.5897	31.4177	31.6673	31.3801	31.6811	30.9743	31.9824	31.7952	31.6715	31.9104	31.6366	31.928	32.1139	31.8012	31.4807	31.7345	31.9098	31.6622	31.5897	31.4177	31.6673	31.3801	31.6811
xylA	P0CI80	Xylose isomerase	sp|P0CI80|XYLA_BACSU Xylose isomerase OS=Bacillus subtilis (strain 168) OX=224308 GN=xylA PE=3 SV=1	9	25.6	0	26.281	-0.124247	-0.195525	-0.453945	-0.496151	-0.293109	0.036588	0.00751686	0.440849	0.624342	1.05307	1.24417	0.744812	0.0816158	0.0212248	23.9892	23.6381	23.8518	23.6452	23.6464	23.8148	23.6182	23.4696	23.8047	23.9844	24.4073	23.9667	23.4214	23.9146	23.6606	23.5876	23.7507	23.5316	23.9892	23.6381	23.8518	23.6452	23.6464	23.8148	23.6182	23.4696	23.8047	23.9844
spoIIAA	P10727	Anti-sigma F factor antagonist	sp|P10727|SP2AA_BACSU Anti-sigma F factor antagonist OS=Bacillus subtilis (strain 168) OX=224308 GN=spoIIAA PE=1 SV=3	2	20.5	0	4.5042	-0.301626	1.97294	-1.39548	-2.18256	-2.37219	-1.27833	1.78332	0.0562498	0.604652	0.522589	0.865538	0.72324	0.301543	0.714242	22.74	NaN	NaN	NaN	NaN	22.8022	22.8445	22.6894	21.9266	22.5578	23.5352	22.5654	22.304	NaN	22.6884	22.5865	NaN	NaN	22.74	20.3338	18.468	19.7279	18.1068	22.8022	22.8445	22.6894	21.9266	22.5578
hpr	P11065	HTH-type transcriptional regulator Hpr	sp|P11065|HPR_BACSU DNA-binding transcriptional repressor ScoC OS=Bacillus subtilis (strain 168) OX=224308 GN=hpr PE=1 SV=1	6	27.1	0	16.609	-0.0289707	-0.243605	0.0477517	-0.252949	-0.125689	-0.202412	-0.116345	0.135676	1.20624	0.102341	0.667261	0.307484	0.926048	0.641419	27.2333	27.2425	27.4531	27.2905	27.2379	27.3136	27.1138	27.0186	27.0658	27.2712	27.7222	27.3126	27.4727	27.6268	27.3498	27.238	27.2641	27.0451	27.2333	27.2425	27.4531	27.2905	27.2379	27.3136	27.1138	27.0186	27.0658	27.2712
gerE	P11470	Spore germination protein GerE	sp|P11470|GERE_BACSU Spore germination protein GerE OS=Bacillus subtilis (strain 168) OX=224308 GN=gerE PE=1 SV=2	2	27	0	9.3169	0.517543	0.660505	0.154933	0.664927	-0.0336157	0.328994	-0.0380383	2.38975	2.44111	0.157933	1.38228	0.0622712	0.38826	0.0870517	24.5173	24.5208	24.715	25.0443	25.0619	25.1995	25.2937	25.2493	25.1916	24.5248	24.3831	24.946	25.2825	24.1906	24.8457	25.0138	25.3283	25.5065	24.5173	24.5208	24.715	25.0443	25.0619	25.1995	25.2937	25.2493	25.1916	24.5248
ribH	P11998	6,7-dimethyl-8-ribityllumazine synthase	sp|P11998|RISB_BACSU 6,7-dimethyl-8-ribityllumazine synthase OS=Bacillus subtilis (strain 168) OX=224308 GN=ribH PE=1 SV=2	8	54.5	0	323.31	-0.114377	-0.0880807	0.241701	0.171007	-0.537602	-0.89368	-0.79669	0.081456	0.113506	0.182136	0.132082	0.51383	0.72946	1.08292	28.9346	28.9947	29.4553	28.7165	28.4288	29.8962	28.9094	28.7304	29.4807	30.0054	30.1112	28.8808	30.4346	29.9393	29.3487	29.8002	30.3026	29.4077	28.9346	28.9947	29.4553	28.7165	28.4288	29.8962	28.9094	28.7304	29.4807	30.0054
purD	P12039	Phosphoribosylamine--glycine ligase	sp|P12039|PUR2_BACSU Phosphoribosylamine--glycine ligase OS=Bacillus subtilis (strain 168) OX=224308 GN=purD PE=1 SV=1	11	30.6	0	111.93	-0.48203	-0.478385	-0.17278	-0.561221	-0.0354856	-0.344735	0.0473506	1.04991	1.46432	0.278823	0.739122	0.10014	0.528678	0.0535104	25.2186	25.6063	25.3027	24.7371	25.2351	24.7094	24.968	24.7376	24.9869	25.3607	25.4478	25.4256	24.9642	25.6884	25.0632	25.308	24.9019	24.3406	25.2186	25.6063	25.3027	24.7371	25.2351	24.7094	24.968	24.7376	24.9869	25.3607
purN	P12040	Phosphoribosylglycinamide formyltransferase	sp|P12040|PUR3_BACSU Phosphoribosylglycinamide formyltransferase OS=Bacillus subtilis (strain 168) OX=224308 GN=purN PE=3 SV=2	5	34.4	0	28.223	0.744287	-0.059864	0.165215	0.181018	-0.495059	0.084013	-0.735942	0.556928	0.0375133	0.571747	0.399713	0.363406	0.1625	1.53066	25.2763	23.6047	24.9107	25.0601	25.3154	25.6491	24.4679	24.6709	24.4733	24.9473	25.0486	25.281	25.3918	25.1119	25.2689	25.0318	25.2147	25.5735	25.2763	23.6047	24.9107	25.0601	25.3154	25.6491	24.4679	24.6709	24.4733	24.9473
purQ	P12041	Phosphoribosylformylglycinamidine synthase subunit PurQ	sp|P12041|PURQ_BACSU Phosphoribosylformylglycinamidine synthase subunit PurQ OS=Bacillus subtilis (strain 168) OX=224308 GN=purQ PE=1 SV=1	5	26.9	0	28.784	-0.327911	-0.556393	-0.0281372	-0.230778	-0.030604	-0.330378	-0.356219	0.850096	1.29912	0.375615	0.783496	0.0689625	1.95532	1.18432	25.1544	25.604	25.5728	25.0167	25.1565	25.1743	24.9177	24.9501	24.7942	25.4762	25.436	25.5108	25.4912	25.43	25.4174	25.3227	25.3803	25.0277	25.1544	25.604	25.5728	25.0167	25.1565	25.1743	24.9177	24.9501	24.7942	25.4762
purL	P12042	Phosphoribosylformylglycinamidine synthase subunit PurL	sp|P12042|PURL_BACSU Phosphoribosylformylglycinamidine synthase subunit PurL OS=Bacillus subtilis (strain 168) OX=224308 GN=purL PE=1 SV=2	21	31.8	0	181.01	-0.257157	-0.338821	-0.21682	-0.44036	-0.114154	-0.154491	-0.0126152	0.426008	0.792842	0.397966	0.946407	0.250178	0.209398	0.0194597	26.0456	26.5105	26.4961	26.0406	26.4715	25.7687	25.9804	25.8187	26.2366	26.3192	26.6294	26.4461	25.9612	26.6316	26.1514	26.3719	25.9021	25.7996	26.0456	26.5105	26.4961	26.0406	26.4715	25.7687	25.9804	25.8187	26.2366	26.3192
purM	P12043	Phosphoribosylformylglycinamidine cyclo-ligase	sp|P12043|PUR5_BACSU Phosphoribosylformylglycinamidine cyclo-ligase OS=Bacillus subtilis (strain 168) OX=224308 GN=purM PE=3 SV=2	8	19.9	0	56.891	-0.268084	-0.496623	0.0130011	-0.225346	0.230637	-0.0504481	-0.0406399	0.56746	1.02541	0.0535918	1.15472	0.495256	0.168946	0.188582	24.9817	25.5817	25.3627	25.0092	25.2248	24.8879	24.7707	24.9202	24.7453	24.9514	25.1824	25.1004	25.187	25.0509	25.0353	24.967	24.7555	24.8357	24.9817	25.5817	25.3627	25.0092	25.2248	24.8879	24.7707	24.9202	24.7453	24.9514
purE	P12044	N5-carboxyaminoimidazole ribonucleotide mutase	sp|P12044|PURE_BACSU N5-carboxyaminoimidazole ribonucleotide mutase OS=Bacillus subtilis (strain 168) OX=224308 GN=purE PE=3 SV=1	4	35.8	0	78.975	0.00445302	-0.560155	0.0567449	-0.0714798	-0.397613	-0.449905	-0.886288	0.00395687	0.66879	0.0976932	0.201867	0.469722	0.850883	2.35763	26.3967	25.2966	25.9351	25.6404	25.7923	26.2091	25.2854	25.5278	25.1347	26.1857	26.4782	26.1573	26.6686	26.0696	26.2533	26.0226	26.2873	26.2968	26.3967	25.2966	25.9351	25.6404	25.7923	26.2091	25.2854	25.5278	25.1347	26.1857
purK	P12045	N5-carboxyaminoimidazole ribonucleotide synthase	sp|P12045|PURK_BACSU N5-carboxyaminoimidazole ribonucleotide synthase OS=Bacillus subtilis (strain 168) OX=224308 GN=purK PE=3 SV=2	6	19.2	0	18.576	-0.287748	-0.221734	-0.178499	-0.326359	0.0278893	-0.0813599	0.132514	0.761286	0.608188	0.401384	0.829756	0.0623151	0.153544	0.305225	23.4164	23.877	23.6077	23.2594	23.5623	23.2161	23.3867	23.2778	23.5714	23.7217	23.6276	23.4681	23.1718	23.73	23.3801	23.5426	23.2713	23.0244	23.4164	23.877	23.6077	23.2594	23.5623	23.2161	23.3867	23.2778	23.5714	23.7217
purC	P12046	Phosphoribosylaminoimidazole-succinocarboxamide synthase	sp|P12046|PUR7_BACSU Phosphoribosylaminoimidazole-succinocarboxamide synthase OS=Bacillus subtilis (strain 168) OX=224308 GN=purC PE=1 SV=1	9	34	0	74.544	-0.283688	-0.684911	-0.020127	-0.278655	-0.0192451	-0.282806	-0.425501	0.733366	1.5127	0.0363295	0.756291	0.0353315	0.712495	1.20603	26.4917	26.6652	26.1664	26.1491	26.0876	26.2356	25.8408	25.7717	25.6561	26.6816	26.3632	26.3362	26.7236	26.3845	26.2126	26.0258	26.4336	26.0857	26.4917	26.6652	26.1664	26.1491	26.0876	26.2356	25.8408	25.7717	25.6561	26.6816
purB	P12047	Adenylosuccinate lyase	sp|P12047|PUR8_BACSU Adenylosuccinate lyase OS=Bacillus subtilis (strain 168) OX=224308 GN=purB PE=1 SV=1	21	46.2	0	190.89	-0.478946	-0.639945	-0.212596	-0.531162	-0.019153	-0.285503	-0.127937	0.931712	1.59954	0.477382	0.943511	0.0399549	0.495166	0.210215	26.5511	26.9751	26.9676	26.3262	26.6914	26.0394	26.289	26.0229	26.2621	26.7558	27.0044	26.791	26.468	26.9687	26.4767	26.7144	26.2443	25.9992	26.5511	26.9751	26.9676	26.3262	26.6914	26.0394	26.289	26.0229	26.2621	26.7558
purH	P12048	Bifunctional purine biosynthesis protein PurH;Phosphoribosylaminoimidazolecarboxamide formyltransferase;IMP cyclohydrolase	sp|P12048|PUR9_BACSU Bifunctional purine biosynthesis protein PurH OS=Bacillus subtilis (strain 168) OX=224308 GN=purH PE=3 SV=2	21	46.7	0	221.91	-0.338956	-0.570224	-0.147281	-0.476758	-0.0837396	-0.275415	-0.177206	0.800306	1.71279	0.38356	1.47661	0.284851	0.576241	0.489763	26.4192	26.7474	26.691	26.2177	26.5806	26.0425	26.0948	25.8385	26.2136	26.6385	26.8127	26.6576	26.3818	26.8358	26.4494	26.4448	26.1607	26.0731	26.4192	26.7474	26.691	26.2177	26.5806	26.0425	26.0948	25.8385	26.2136	26.6385
purS	P12049	Phosphoribosylformylglycinamidine synthase subunit PurS	sp|P12049|PURS_BACSU Phosphoribosylformylglycinamidine synthase subunit PurS OS=Bacillus subtilis (strain 168) OX=224308 GN=purS PE=1 SV=1	6	77.4	0	76.462	-0.32038	-0.231492	-0.113583	-0.132954	0.274917	0.0681197	0.176378	1.09849	0.437117	0.325106	0.624436	1.04509	0.196962	0.332019	29.0319	29.3665	29.1451	28.844	28.8497	28.8887	29.0835	29.1977	28.5679	28.916	29.0147	28.7882	28.9295	28.5479	28.9007	28.6462	28.8867	28.7871	29.0319	29.3665	29.1451	28.844	28.8497	28.8887	29.0835	29.1977	28.5679	28.916
glnA	P12425	Glutamine synthetase	sp|P12425|GLN1A_BACSU Glutamine synthetase OS=Bacillus subtilis (strain 168) OX=224308 GN=glnA PE=1 SV=3	19	45.5	0	246.74	0.0751349	-0.412151	0.156835	0.219812	0.311331	0.229631	-0.320632	0.105825	1.18427	0.410019	0.747445	1.04611	0.350324	0.937291	27.9411	28.1575	28.1539	27.9507	28.6265	27.9008	27.4216	27.7418	27.8527	27.596	27.7436	27.979	27.8018	28.1655	27.8218	28.0339	27.8753	28.0688	27.9411	28.1575	28.1539	27.9507	28.6265	27.9008	27.4216	27.7418	27.8527	27.596
rpoE	P12464	DNA-directed RNA polymerase subunit delta	sp|P12464|RPOE_BACSU DNA-directed RNA polymerase subunit delta OS=Bacillus subtilis (strain 168) OX=224308 GN=rpoE PE=1 SV=1	5	38.2	0	90.712	1.2135	1.07903	0.426295	1.31025	0.138355	0.925561	-0.0928663	0.929785	0.834085	0.417935	1.80213	0.0924984	0.923814	0.107695	29.428	27.7471	28.7965	29.5807	29.7813	30.2501	29.5717	30.1269	29.5101	28.5153	28.2833	28.7579	29.6571	28.3593	28.8191	29.4232	29.8078	30.2563	29.428	27.7471	28.7965	29.5807	29.7813	30.2501	29.5717	30.1269	29.5101	28.5153
rpmC	P12873	50S ribosomal protein L29	sp|P12873|RL29_BACSU Large ribosomal subunit protein uL29 OS=Bacillus subtilis (strain 168) OX=224308 GN=rpmC PE=1 SV=1	6	75.8	0	237.32	0.151419	-0.0329183	0.265049	0.438257	0.0185992	-0.0950305	-0.452576	0.360721	0.0659351	0.22928	0.399204	0.0135777	0.281296	1.68605	32.8194	33.1483	32.6507	33.1451	32.8505	33.0771	32.8417	32.9956	32.6823	33.148	32.0409	33.3737	33.2862	32.9328	33.1387	33.1961	33.3556	33.3256	32.8194	33.1483	32.6507	33.1451	32.8505	33.0771	32.8417	32.9956	32.6823	33.148
rpsQ	P12874	30S ribosomal protein S17	sp|P12874|RS17_BACSU Small ribosomal subunit protein uS17 OS=Bacillus subtilis (strain 168) OX=224308 GN=rpsQ PE=1 SV=3	3	25.3	0	33.726	-0.354823	-0.395957	-0.164984	-0.409704	0.143683	-0.0461559	0.15743	0.515403	0.586837	0.355953	1.05508	0.192365	0.0788514	0.391929	28.3449	28.91	28.0341	28.2745	28.1122	27.8379	28.1452	28.064	27.8919	28.362	28.093	28.403	28.3072	28.2563	27.7995	28.0723	27.9631	27.5934	28.3449	28.91	28.0341	28.2745	28.1122	27.8379	28.1452	28.064	27.8919	28.362
rplN	P12875	50S ribosomal protein L14	sp|P12875|RL14_BACSU Large ribosomal subunit protein uL14 OS=Bacillus subtilis (strain 168) OX=224308 GN=rplN PE=1 SV=1	4	24.6	0	7.756	-0.0708364	-0.176113	-0.0857614	-0.185627	-0.171734	-0.156809	-0.162221	0.273543	0.609566	0.310767	0.557098	0.648409	0.757777	0.454111	28.0621	27.7712	27.8968	27.9509	27.8155	27.7513	27.6334	27.6389	27.9296	28.2056	27.9189	28.1209	27.9166	27.9285	28.143	28.0076	28.0206	27.6603	28.0621	27.7712	27.8968	27.9509	27.8155	27.7513	27.6334	27.6389	27.9296	28.2056
rpsH	P12879	30S ribosomal protein S8	sp|P12879|RS8_BACSU Small ribosomal subunit protein uS8 OS=Bacillus subtilis (strain 168) OX=224308 GN=rpsH PE=1 SV=4	6	35.6	0	26.042	-0.462773	-0.585236	-0.241536	-0.358204	0.242075	0.0208378	0.0150426	0.916666	1.13672	1.21007	0.705974	0.49209	0.0482917	0.0236665	28.2294	28.532	27.891	28.017	27.6963	27.5509	27.7503	27.6337	27.5128	28.1051	27.9613	27.8599	27.7753	27.7458	27.6806	27.7704	27.8477	27.2335	28.2294	28.532	27.891	28.017	27.6963	27.5509	27.7503	27.6337	27.5128	28.1051
pyrG	P13242	CTP synthase	sp|P13242|PYRG_BACSU CTP synthase OS=Bacillus subtilis (strain 168) OX=224308 GN=pyrG PE=1 SV=1	8	16.3	0	24.349	0.467759	0.103336	0.0512861	-0.0790997	-0.495214	-0.0787411	-0.312779	0.308388	0.0605245	0.0519808	0.145757	0.333434	0.0753164	0.701198	23.1363	21.4075	22.9541	22.6967	23.3598	22.8446	22.6268	22.3661	22.815	22.8067	22.9365	23.2403	22.5121	23.5624	23.0628	23.1731	22.9352	22.6379	23.1363	21.4075	22.9541	22.6967	23.3598	22.8446	22.6268	22.3661	22.815	22.8067
fbaA	P13243	Probable fructose-bisphosphate aldolase	sp|P13243|ALF_BACSU Probable fructose-bisphosphate aldolase OS=Bacillus subtilis (strain 168) OX=224308 GN=fbaA PE=1 SV=2	15	56.1	0	323.31	-0.23648	-0.419745	0.0164178	0.0216319	0.183582	-0.0693156	-0.257795	0.782799	1.19965	0.0862243	0.165735	0.607019	0.387509	2.69786	28.2104	28.5945	28.3103	28.0313	28.205	28.1695	27.9327	27.9287	27.9945	28.2347	28.2225	28.1072	28.3061	28.1834	28.1242	28.1636	28.2562	28.2096	28.2104	28.5945	28.3103	28.0313	28.205	28.1695	27.9327	27.9287	27.9945	28.2347
ldh	P13714	L-lactate dehydrogenase	sp|P13714|LDH_BACSU L-lactate dehydrogenase OS=Bacillus subtilis (strain 168) OX=224308 GN=ldh PE=1 SV=3	9	30.9	0	59.996	-0.417351	-0.3046	-0.0214837	-0.0457033	-0.0352631	-0.431131	-0.29416	0.616914	0.483456	0.0536418	0.138041	0.0449539	0.893079	1.63418	25.1995	26.0032	25.4399	25.067	25.4743	24.8492	25.3638	25.1873	25.1776	25.4177	25.7808	25.5498	25.4167	25.5476	25.7196	25.4582	25.5099	25.6432	25.1995	26.0032	25.4399	25.067	25.4743	24.8492	25.3638	25.1873	25.1776	25.4177
degS	P13799	Signal transduction histidine-protein kinase/phosphatase DegS	sp|P13799|DEGS_BACSU Signal transduction histidine-protein kinase/phosphatase DegS OS=Bacillus subtilis (strain 168) OX=224308 GN=degS PE=1 SV=2	6	16.9	0	10.285	-0.598916	-0.0591068	-0.49887	-2.69236	-0.775782	-0.875828	1.85747	0.166819	0.0330598	0.386753	0.721771	0.516651	0.260727	0.505311	22.1507	NaN	22.3065	22.1244	22.3697	NaN	21.6487	21.5881	21.5718	22.3267	22.8051	22.1815	21.4026	22.8862	21.5279	22.4017	NaN	NaN	22.1507	20.5287	22.3065	22.1244	22.3697	18.6951	21.6487	21.5881	21.5718	22.3267
degU	P13800	Transcriptional regulatory protein DegU	sp|P13800|DEGU_BACSU Transcriptional regulatory protein DegU OS=Bacillus subtilis (strain 168) OX=224308 GN=degU PE=1 SV=2	11	49.3	0	80.645	-0.262269	-0.414015	-0.0488447	0.00969442	0.323334	0.10991	-0.100375	1.58366	1.71304	0.199342	0.0398521	1.57376	0.697643	0.445772	25.9867	26.1117	26.1756	25.7822	25.8727	25.8322	25.8085	25.7017	25.5218	25.8847	25.6353	25.784	25.7112	25.6194	25.8269	25.7087	25.8295	25.7949	25.9867	26.1117	26.1756	25.7822	25.8727	25.8322	25.8085	25.7017	25.5218	25.8847
glmU	P14192	Bifunctional protein GlmU;UDP-N-acetylglucosamine pyrophosphorylase;Glucosamine-1-phosphate N-acetyltransferase	sp|P14192|GLMU_BACSU Bifunctional protein GlmU OS=Bacillus subtilis (strain 168) OX=224308 GN=glmU PE=3 SV=1	3	6.8	0	10.986	0.0856978	0.103704	1.29441	1.60387	1.41144	0.202725	-0.0887267	0.362052	0.263483	0.272166	0.343422	0.299289	0.489948	0.216543	22.4343	22.6274	22.5587	22.6973	22.7133	22.4669	22.915	22.561	22.4555	NaN	22.563	23.1531	22.1186	22.5958	22.5549	22.6492	22.8663	22.6822	22.4343	22.6274	22.5587	22.6973	22.7133	22.4669	22.915	22.561	22.4555	17.6699
prs	P14193	Ribose-phosphate pyrophosphokinase	sp|P14193|KPRS_BACSU Ribose-phosphate pyrophosphokinase OS=Bacillus subtilis (strain 168) OX=224308 GN=prs PE=1 SV=1	9	32.2	0	76.886	-0.131784	-0.160072	-0.115788	-0.136401	-0.0307077	-0.046704	-0.0543779	0.203625	0.879298	0.286743	0.334899	0.183201	0.0588275	0.117123	25.0589	25.1901	25.1124	25.07	25.3395	24.5566	24.8804	24.9029	25.0979	25.1068	25.0943	25.2526	24.8174	25.3107	24.9781	25.2745	25.0115	24.7584	25.0589	25.1901	25.1124	25.07	25.3395	24.5566	24.8804	24.9029	25.0979	25.1068
ctc	P14194	General stress protein CTC	sp|P14194|CTC_BACSU General stress protein Ctc OS=Bacillus subtilis (strain 168) OX=224308 GN=ctc PE=1 SV=4	6	33.8	0	323.31	0.161816	0.241943	-0.192208	0.0794843	-0.348276	0.00574875	-0.185817	0.166054	0.275405	0.702863	0.124261	0.405708	0.0103045	0.327589	29.0735	28.3736	29.4735	29.0816	28.8972	29.4273	29.2531	29.2194	29.174	29.4705	29.1889	29.3062	29.2764	28.9553	29.1572	28.9988	29.4977	29.7075	29.0735	28.3736	29.4735	29.0816	28.8972	29.4273	29.2531	29.2194	29.174	29.4705
comA	P14204	Transcriptional regulatory protein ComA	sp|P14204|CMPA_BACSU Transcriptional regulatory protein ComA OS=Bacillus subtilis (strain 168) OX=224308 GN=comA PE=1 SV=1	6	30.8	0	41.095	-0.0737756	-0.195367	0.0452684	0.0820993	0.114065	-0.00497945	-0.163402	0.246059	0.664285	0.223187	0.179705	0.473262	0.0165668	0.35945	25.0044	25.2308	24.9589	24.8412	25.0013	25.1301	24.8993	25.0295	24.6791	24.9711	24.8392	25.0416	25.0006	24.903	25.084	24.7844	25.3196	24.9942	25.0044	25.2308	24.9589	24.8412	25.0013	25.1301	24.8993	25.0295	24.6791	24.9711
rplP	P14577	50S ribosomal protein L16	sp|P14577|RL16_BACSU Large ribosomal subunit protein uL16 OS=Bacillus subtilis (strain 168) OX=224308 GN=rplP PE=1 SV=2	2	9.7	0	4.8792	-0.174368	0.477601	-0.436284	-0.347728	-0.616682	-0.354766	0.208647	0.108625	0.359071	0.343977	0.372252	0.478595	0.246982	0.197296	23.1382	24.4589	24.7055	23.6565	24.5288	23.5941	24.4156	24.361	24.9588	24.6092	24.8198	24.7236	23.6315	25.1979	24.0144	25.0506	23.8982	24.1607	23.1382	24.4589	24.7055	23.6565	24.5288	23.5941	24.4156	24.361	24.9588	24.6092
yoxD	P14802	Uncharacterized oxidoreductase YoxD	sp|P14802|YOXD_BACSU Uncharacterized oxidoreductase YoxD OS=Bacillus subtilis (strain 168) OX=224308 GN=yoxD PE=3 SV=2	10	39.5	0	146.2	-0.0836474	-0.0556978	-0.0635866	-0.0987892	-0.146966	-0.167027	-0.103875	1.07386	0.21012	0.169661	0.330893	0.64837	0.566994	0.335638	27.2794	27.3801	27.327	27.2076	27.271	27.257	27.3863	27.3441	27.089	27.6366	27.4496	27.3412	27.6294	27.3471	27.2602	27.4056	27.5125	27.213	27.2794	27.3801	27.327	27.2076	27.271	27.257	27.3863	27.3441	27.089	27.6366
trxA	P14949	Thioredoxin	sp|P14949|THIO_BACSU Thioredoxin OS=Bacillus subtilis (strain 168) OX=224308 GN=trxA PE=1 SV=3	5	61.5	0	90.076	-0.0880349	0.0847098	-0.00590706	0.596918	0.281286	0.199158	-0.230922	0.0934312	0.0766414	0.00685979	0.886196	0.361595	0.260136	0.246456	29.4597	28.5125	28.7828	29.1191	28.5118	28.8601	29.0388	29.4483	28.522	28.5548	28.8887	28.4677	28.6184	28.2121	29.0629	28.9718	28.9845	29.7456	29.4597	28.5125	28.7828	29.1191	28.5118	28.8601	29.0388	29.4483	28.522	28.5548
grpE	P15874	Protein GrpE	sp|P15874|GRPE_BACSU Protein GrpE OS=Bacillus subtilis (strain 168) OX=224308 GN=grpE PE=1 SV=3	8	31.6	0	123.14	-0.343385	-0.237273	-0.058822	-0.00175412	0.392995	0.108431	0.157476	0.709487	0.397787	0.123191	0.00407678	0.811865	0.249369	0.313608	28.9761	29.4113	28.7903	28.7182	28.5593	28.87	29.0834	28.8857	28.4967	28.8541	28.5384	28.6061	28.8827	28.3984	28.5411	28.4998	28.8539	28.6397	28.9761	29.4113	28.7903	28.7182	28.5593	28.87	29.0834	28.8857	28.4967	28.8541
odhB	P16263	Dihydrolipoyllysine-residue succinyltransferase component of 2-oxoglutarate dehydrogenase complex	sp|P16263|ODO2_BACSU Dihydrolipoyllysine-residue succinyltransferase component of 2-oxoglutarate dehydrogenase complex OS=Bacillus subtilis (strain 168) OX=224308 GN=odhB PE=3 SV=2	12	26.9	0	140.18	-0.381514	-0.304653	-0.0271899	-0.284274	0.270484	-0.0838401	0.250106	0.681907	0.662232	0.0479174	1.10176	0.581168	0.122285	1.10997	26.3436	26.915	26.8039	26.208	26.663	26.047	26.4868	26.2938	26.3679	26.2432	26.5218	26.4861	26.113	26.6967	26.3598	26.3003	26.0408	26.0571	26.3436	26.915	26.8039	26.208	26.663	26.047	26.4868	26.2938	26.3679	26.2432
adk	P16304	Adenylate kinase	sp|P16304|KAD_BACSU Adenylate kinase OS=Bacillus subtilis (strain 168) OX=224308 GN=adk PE=1 SV=2	12	54.4	0	52.277	-0.00192515	-0.763728	0.711802	0.563152	0.229193	-0.484534	-1.09769	0.00137081	0.846525	1.58951	1.1906	0.239771	0.579454	1.92921	27.2501	26.8531	26.1172	26.1228	26.9231	27.1686	26.1015	25.9786	25.849	26.2372	26.5645	26.7309	27.3043	26.9398	27.424	26.7829	27.0793	27.3599	27.2501	26.8531	26.1172	26.1228	26.9231	27.1686	26.1015	25.9786	25.849	26.2372
secY	P16336	Protein translocase subunit SecY	sp|P16336|SECY_BACSU Protein translocase subunit SecY OS=Bacillus subtilis (strain 168) OX=224308 GN=secY PE=1 SV=1	4	8.4	0	11.753	-0.153596	-0.616825	-0.333816	-0.212478	0.103223	0.283443	-0.301124	0.212459	0.916007	0.93448	0.366201	0.135798	0.797798	0.474335	24.3095	25.1454	24.8923	24.8436	24.5537	24.4891	24.1778	23.8442	24.4747	24.4981	24.8886	24.6509	24.1037	24.4963	24.4361	24.8776	24.2418	24.2807	24.3095	25.1454	24.8923	24.8436	24.5537	24.4891	24.1778	23.8442	24.4747	24.4981
epr	P16396	Minor extracellular protease Epr	sp|P16396|SUBE_BACSU Minor extracellular protease Epr OS=Bacillus subtilis (strain 168) OX=224308 GN=epr PE=1 SV=1	9	16.1	0	73.592	-0.57572	-0.944839	-0.0989253	-0.0570113	1.02562	0.548826	0.137793	0.803979	1.22211	0.0825709	0.0476888	0.98951	1.40379	0.20698	24.1044	24.9588	24.1847	23.8139	23.6515	24.0553	23.6729	23.7402	23.0003	23.8723	22.6311	23.6676	23.5455	23.2532	23.0756	23.4209	23.2802	23.2989	24.1044	24.9588	24.1847	23.8139	23.6515	24.0553	23.6729	23.7402	23.0003	23.8723
ribE	P16440	Riboflavin synthase	sp|P16440|RISA_BACSU Riboflavin synthase OS=Bacillus subtilis (strain 168) OX=224308 GN=ribE PE=1 SV=2	3	14	0	14.169	0.727063	1.23781	-0.237138	-0.286797	-1.82724	-0.863039	-0.302633	0.268118	0.473178	0.113456	0.210141	0.71186	0.479639	0.188692	21.8011	NaN	23.4544	22.1405	22.262	23.1163	22.3449	22.8566	23.8496	23.818	23.9996	23.0017	23.4977	24.4603	22.15	23.825	23.6599	22.474	21.8011	20.0821	23.4544	22.1405	22.262	23.1163	22.3449	22.8566	23.8496	23.818
patA	P16524	Putative N-acetyl-LL-diaminopimelate aminotransferase	sp|P16524|DAPX_BACSU Probable N-acetyl-LL-diaminopimelate aminotransferase OS=Bacillus subtilis (strain 168) OX=224308 GN=dapX PE=1 SV=3	7	16.5	0	9.578	-0.35262	-0.461237	-0.213409	-0.54995	-0.140645	-0.279856	-0.0519327	0.785433	0.869902	0.459042	0.63702	0.244768	0.747208	0.0465551	23.7298	24.29	24.0301	23.7622	23.8129	23.4169	23.6371	23.2023	23.8268	23.9962	24.4757	23.9999	23.7879	24.1765	23.8672	24.2329	23.1303	23.4588	23.7298	24.29	24.0301	23.7622	23.8129	23.4169	23.6371	23.2023	23.8268	23.9962
hemC	P16616	Porphobilinogen deaminase	sp|P16616|HEM3_BACSU Porphobilinogen deaminase OS=Bacillus subtilis (strain 168) OX=224308 GN=hemC PE=3 SV=3	3	12.7	0	9.0752	0.870787	1.24934	0.159046	0.0065918	-1.14715	-0.435408	0.0956027	0.384166	0.554644	0.335353	0.0116168	0.511687	1.88035	0.953962	22.4082	NaN	22.3418	22.3366	22.5513	22.3037	22.8159	22.7845	22.7269	22.5332	23.0201	22.4674	22.9261	22.8269	22.7449	22.6088	22.7341	22.6976	22.4082	19.8293	22.3418	22.3366	22.5513	22.3037	22.8159	22.7845	22.7269	22.5332
recA	P16971	Protein RecA	sp|P16971|RECA_BACSU Protein RecA OS=Bacillus subtilis (strain 168) OX=224308 GN=recA PE=1 SV=2	7	23.3	0	39.357	-0.086635	0.0610453	-0.106428	-0.202859	0.0247517	0.0445449	0.288656	0.306767	0.215179	0.560398	0.712169	0.0982962	0.156673	1.01791	25.0542	25.3416	25.1564	24.941	25.1658	25.1857	25.3652	25.1198	25.2504	25.1573	25.1381	25.1827	25.0378	25.1843	24.9367	25.145	24.946	24.7785	25.0542	25.3416	25.1564	24.941	25.1658	25.1857	25.3652	25.1198	25.2504	25.1573
ribD	P17618	Riboflavin biosynthesis protein RibD;Diaminohydroxyphosphoribosylaminopyrimidine deaminase;5-amino-6-(5-phosphoribosylamino)uracil reductase	sp|P17618|RIBD_BACSU Riboflavin biosynthesis protein RibD OS=Bacillus subtilis (strain 168) OX=224308 GN=ribD PE=1 SV=1	7	21.9	0	15.3	0.104734	0.45145	-0.372276	-0.315222	-1.00751	-0.530502	-0.24084	0.0497167	0.209216	0.226261	0.307468	0.578217	0.328948	0.14151	20.8428	21.2484	22.994	21.365	21.983	22.0514	21.4315	21.8858	23.1222	22.6033	22.9703	22.534	21.7503	23.5032	21.7373	23.0768	22.2786	21.8067	20.8428	21.2484	22.994	21.365	21.983	22.0514	21.4315	21.8858	23.1222	22.6033
ribBA	P17620	Riboflavin biosynthesis protein RibBA;3,4-dihydroxy-2-butanone 4-phosphate synthase;GTP cyclohydrolase-2	sp|P17620|RIBBA_BACSU Riboflavin biosynthesis protein RibBA OS=Bacillus subtilis (strain 168) OX=224308 GN=ribBA PE=3 SV=1	16	38.2	0	59.359	-0.0463994	0.0841497	-0.105511	-0.214952	-0.435587	-0.376476	-0.136485	0.0461949	0.0651964	0.143859	0.317498	0.5011	0.718169	0.130668	25.2401	24.8773	25.9566	25.1915	25.2676	25.4757	25.2911	24.9817	26.0537	25.8593	26.0755	25.4459	25.6334	26.0582	25.3727	25.8221	25.7453	25.1685	25.2401	24.8773	25.9566	25.1915	25.2676	25.4757	25.2911	24.9817	26.0537	25.8593
dnaJ	P17631	Chaperone protein DnaJ	sp|P17631|DNAJ_BACSU Chaperone protein DnaJ OS=Bacillus subtilis (strain 168) OX=224308 GN=dnaJ PE=2 SV=3	7	17.9	0	29.82	0.118705	0.120286	-0.297066	0.231912	0.327379	0.74315	0.215753	0.32386	0.284449	0.346462	0.465473	0.649619	0.935156	0.643486	25.0017	25.3583	25.0323	25.3793	25.0583	25.3107	25.4365	25.3074	25.0093	24.8831	24.4466	25.0804	24.0429	24.4237	25.0523	24.908	25.1286	25.0694	25.0017	25.3583	25.0323	25.3793	25.0583	25.3107	25.4365	25.3074	25.0093	24.8831
hisC	P17731	Histidinol-phosphate aminotransferase	sp|P17731|HIS8_BACSU Histidinol-phosphate aminotransferase OS=Bacillus subtilis (strain 168) OX=224308 GN=hisC PE=3 SV=3	8	27.2	0	45.576	-0.195185	-0.265431	-0.181368	-0.283189	0.364717	0.3509	0.382475	0.475524	0.994121	0.353141	1.11382	1.26115	0.675156	1.81055	26.3592	26.6963	26.5939	26.2784	26.6331	26.1523	26.3904	26.1612	26.3016	26.0078	26.3125	26.235	25.6667	26.2995	26.045	25.8707	25.8683	25.9667	26.3592	26.6963	26.5939	26.2784	26.6331	26.1523	26.3904	26.1612	26.3016	26.0078
dnaK	P17820	Chaperone protein DnaK	sp|P17820|DNAK_BACSU Chaperone protein DnaK OS=Bacillus subtilis (strain 168) OX=224308 GN=dnaK PE=1 SV=3	23	34.7	0	323.31	-0.17581	-0.265823	0.00572332	0.124931	0.421702	0.240168	0.0309486	0.798888	1.18114	0.0354985	0.661096	1.715	2.42651	0.139137	27.3984	27.6634	27.4323	27.346	27.3573	27.2633	27.2959	27.2506	27.1501	27.0313	27.0261	27.1715	27.0424	27.1259	27.0778	27.1557	27.3365	27.1116	27.3984	27.6634	27.4323	27.346	27.3573	27.2633	27.2959	27.2506	27.1501	27.0313
ftsZ	P17865	Cell division protein FtsZ	sp|P17865|FTSZ_BACSU Cell division protein FtsZ OS=Bacillus subtilis (strain 168) OX=224308 GN=ftsZ PE=1 SV=3	14	35.1	0	137.91	-0.322933	-0.323956	0.0782992	0.0393372	0.332172	-0.06906	-0.0311216	0.472845	0.490617	0.263535	0.202974	0.502281	0.146862	0.140467	25.3975	26.2603	25.7771	25.3817	25.7602	25.3241	25.5605	25.4085	25.494	25.471	25.4531	25.5143	25.4515	25.7736	25.4482	25.6535	25.434	25.4689	25.3975	26.2603	25.7771	25.3817	25.7602	25.3241	25.5605	25.4085	25.494	25.471
sigH	P17869	RNA polymerase sigma-H factor	sp|P17869|RPSH_BACSU RNA polymerase sigma-H factor OS=Bacillus subtilis (strain 168) OX=224308 GN=sigH PE=1 SV=1	8	37.2	0	25.208	0.0758133	-0.156281	-0.0414696	-0.182817	-0.265502	-0.148219	-0.238965	0.177814	0.423045	0.110216	0.371572	0.765269	0.432038	0.496153	23.879	23.5873	24.0357	23.7286	24.0301	23.9707	23.7871	23.5236	23.7224	24.2441	24.0146	24.0398	24.2648	23.8745	24.0348	23.6086	24.2331	23.9083	23.879	23.5873	24.0357	23.7286	24.0301	23.9707	23.7871	23.5236	23.7224	24.2441
infB	P17889	Translation initiation factor IF-2	sp|P17889|IF2_BACSU Translation initiation factor IF-2 OS=Bacillus subtilis (strain 168) OX=224308 GN=infB PE=3 SV=1	14	20.3	0	123.75	-0.136278	-0.121607	-0.0773404	-0.267618	-0.0650724	-0.12401	0.080939	0.20409	0.201815	0.15449	0.734674	0.10203	0.216665	0.198726	24.9972	25.7149	25.4781	25.1812	25.5381	25.0621	25.2793	25.1694	25.3767	25.3563	25.5407	25.4884	25.1797	25.7218	25.252	25.4672	25.0147	25.1007	24.9972	25.7149	25.4781	25.1812	25.5381	25.0621	25.2793	25.1694	25.3767	25.3563
rsbV	P17903	Anti-sigma-B factor antagonist	sp|P17903|RSBV_BACSU Anti-sigma-B factor antagonist OS=Bacillus subtilis (strain 168) OX=224308 GN=rsbV PE=1 SV=1	5	39.4	0	35.624	-0.246249	-0.0778408	-0.092467	0.235138	0.161961	0.00817935	-0.151018	0.502999	0.124717	0.24991	0.525378	0.323088	0.0180795	0.28223	29.0362	29.6761	29.3857	29.0599	29.0533	29.2461	29.2792	29.5194	29.0659	29.1356	29.2142	29.2623	29.3532	28.8965	29.085	29.1001	29.6036	29.6139	29.0362	29.6761	29.3857	29.0599	29.0533	29.2461	29.2792	29.5194	29.0659	29.1356
rsbW	P17904	Serine-protein kinase RsbW	sp|P17904|RSBW_BACSU Serine-protein kinase RsbW OS=Bacillus subtilis (strain 168) OX=224308 GN=rsbW PE=1 SV=1	8	50.6	0	246.98	-0.380427	-0.291404	-0.091905	0.264322	0.193656	-0.0948664	-0.362071	1.0508	0.542482	0.245435	0.76943	0.530448	0.234861	0.691298	28.2229	28.6388	28.4483	27.9794	27.8971	28.2922	28.339	28.3436	27.7532	28.2165	28.4388	28.0737	28.2978	27.9524	28.203	28.2791	28.5782	28.6646	28.2229	28.6388	28.4483	27.9794	27.8971	28.2922	28.339	28.3436	27.7532	28.2165
pheS	P17921	Phenylalanine--tRNA ligase alpha subunit	sp|P17921|SYFA_BACSU Phenylalanine--tRNA ligase alpha subunit OS=Bacillus subtilis (strain 168) OX=224308 GN=pheS PE=3 SV=2	4	9.6	0	7.8681	-0.498617	-0.4238	-0.0712395	-0.3807	0.217435	-0.209942	0.174335	0.791787	0.75148	0.218912	0.582758	0.368355	0.39488	0.250057	23.6508	24.3354	24.2429	23.7714	23.775	23.1867	23.6762	23.7804	23.5011	23.9693	23.9403	23.6671	23.6506	23.9344	23.778	23.8597	23.0127	23.5622	23.6508	24.3354	24.2429	23.7714	23.775	23.1867	23.6762	23.7804	23.5011	23.9693
pheT	P17922	Phenylalanine--tRNA ligase beta subunit	sp|P17922|SYFB_BACSU Phenylalanine--tRNA ligase beta subunit OS=Bacillus subtilis (strain 168) OX=224308 GN=pheT PE=3 SV=2	15	20.4	0	59.385	0.100145	-0.00187937	-0.246741	-0.354483	-0.581781	-0.234894	-0.229177	0.0874336	0.00159051	0.388613	0.84319	0.663912	0.2931	0.406906	22.7723	22.353	23.4937	22.9125	23.3936	22.6133	22.7839	22.6122	23.2173	23.3746	23.6651	23.3246	22.8115	23.6136	23.199	23.3732	23.0958	22.8319	22.7723	22.353	23.4937	22.9125	23.3936	22.6133	22.7839	22.6122	23.2173	23.3746
glpK	P18157	Glycerol kinase	sp|P18157|GLPK_BACSU Glycerol kinase OS=Bacillus subtilis (strain 168) OX=224308 GN=glpK PE=1 SV=2	2	4.8	0	4.0055	0.300098	0.110114	-1.49722	-0.215019	-0.546518	1.2508	-0.221385	0.358264	0.113272	0.342637	0.644465	0.689623	0.282048	0.494378	21.3096	NaN	21.483	21.1584	21.6525	21.385	21.3097	20.878	21.4383	21.3965	21.7245	21.8142	NaN	21.9282	21.6127	21.5001	21.3546	21.4354	21.3096	20.503	21.483	21.1584	21.6525	21.385	21.3097	20.878	21.4383	21.3965
pgcA	P18159	Phosphoglucomutase	sp|P18159|PGCA_BACSU Phosphoglucomutase OS=Bacillus subtilis (strain 168) OX=224308 GN=pgcA PE=1 SV=3	13	24.1	0	50.755	0.15896	0.12059	0.00631523	-0.214696	-0.251288	-0.0986436	0.0839977	0.211587	0.146713	0.0158063	0.483789	0.348391	0.299501	0.14715	26.225	25.5699	26.4675	26.3039	26.2509	26.1845	26.1354	26.0309	26.4579	26.39	26.3766	26.2496	26.2432	26.5841	26.2079	26.4587	25.9771	25.9363	26.225	25.5699	26.4675	26.3039	26.2509	26.1845	26.1354	26.0309	26.4579	26.39
carB	P18185	Carbamoyl-phosphate synthase arginine-specific large chain	sp|P18185|CARY_BACSU Carbamoyl phosphate synthase arginine-specific large chain OS=Bacillus subtilis (strain 168) OX=224308 GN=carB PE=3 SV=4	14	16.1	0	22.147	-0.190413	-0.304173	-0.633814	-0.641536	-0.546048	-0.102647	-0.208685	0.226004	0.514108	0.590076	0.99224	0.979903	0.0741	0.291411	23.9055	23.9704	24.5657	23.9157	24.4134	23.5412	23.7994	23.6186	24.1111	24.4755	24.9157	24.6885	23.2795	24.6593	24.2395	24.5238	23.7077	23.9236	23.9055	23.9704	24.5657	23.9157	24.4134	23.5412	23.7994	23.6186	24.1111	24.4755
argF	P18186	Ornithine carbamoyltransferase	sp|P18186|OTC_BACSU Ornithine carbamoyltransferase OS=Bacillus subtilis (strain 168) OX=224308 GN=argF PE=1 SV=1	7	26.3	0	23.967	-0.659227	-1.34085	-0.453157	-0.691336	-0.104612	-0.310682	-0.754124	0.72503	1.20459	1.30669	2.39179	0.418549	0.333573	0.773269	24.559	24.4283	24.6229	24.2134	24.2197	23.1994	22.6439	23.0663	23.8775	24.5024	24.6192	24.8025	23.9744	24.4144	24.1758	24.0868	23.9022	23.861	24.559	24.4283	24.6229	24.2134	24.2197	23.1994	22.6439	23.0663	23.8775	24.5024
thrS	P18255	Threonine--tRNA ligase 1	sp|P18255|SYT1_BACSU Threonine--tRNA ligase 1 OS=Bacillus subtilis (strain 168) OX=224308 GN=thrS PE=2 SV=1	18	28.5	0	62.063	-0.199375	-0.35478	-0.140311	-0.316935	-0.0089194	-0.067983	-0.0467637	0.326864	0.700331	0.293032	0.927412	0.0143373	0.103214	0.108502	24.4221	25.0549	24.9223	24.5196	24.9073	24.3742	24.409	24.3066	24.6193	24.7697	24.8713	24.785	24.3844	24.9888	24.6318	24.7404	24.379	24.3558	24.4221	25.0549	24.9223	24.5196	24.9073	24.3742	24.409	24.3066	24.6193	24.7697
thrZ	P18256	Threonine--tRNA ligase 2	sp|P18256|SYT2_BACSU Threonine--tRNA ligase 2 OS=Bacillus subtilis (strain 168) OX=224308 GN=thrZ PE=2 SV=2	6	10.8	0	8.9039	0.0936775	0.0294838	-0.124004	-0.3915	-0.196042	0.0216395	0.224941	0.146714	0.043534	0.109077	0.416368	0.225811	0.0210807	0.273726	21.9882	22.4337	22.656	22.6564	22.488	22.2145	22.4525	22.1649	22.5489	22.4713	23.0653	22.1294	22.3227	23.0079	21.9634	22.7166	22.0507	21.7242	21.9882	22.4337	22.656	22.6564	22.488	22.2145	22.4525	22.1649	22.5489	22.4713
xynA	P18429	Endo-1,4-beta-xylanase A	sp|P18429|XYNA_BACSU Endo-1,4-beta-xylanase A OS=Bacillus subtilis (strain 168) OX=224308 GN=xynA PE=1 SV=1	5	28.6	0	152.38	-0.35668	0.025924	-0.596852	-0.449366	-0.0752665	0.164906	0.400023	0.5206	0.0323111	1.87785	1.71878	0.105814	0.326361	1.15812	26.1072	26.7349	25.9814	26.1705	25.5522	26.0309	26.5458	26.2419	26.1136	26.2411	26.5034	26.3048	25.7372	25.7309	25.7907	25.9986	25.7266	25.9761	26.1072	26.7349	25.9814	26.1705	25.5522	26.0309	26.5458	26.2419	26.1136	26.2411
murB	P18579	UDP-N-acetylenolpyruvoylglucosamine reductase	sp|P18579|MURB_BACSU UDP-N-acetylenolpyruvoylglucosamine reductase OS=Bacillus subtilis (strain 168) OX=224308 GN=murB PE=3 SV=1	8	36.6	0	76.536	0.142718	0.291183	0.0177581	-0.0222549	-0.11396	0.0110003	0.199479	0.362119	0.789625	0.0601895	0.10036	0.283782	0.0350018	1.51505	25.6077	25.2998	25.7746	25.6353	25.8601	25.6148	25.8267	25.7902	25.9387	25.5296	25.7631	25.7312	25.7215	25.7992	25.5566	25.6158	25.6867	25.6547	25.6077	25.2998	25.7746	25.6353	25.8601	25.6148	25.8267	25.7902	25.9387	25.5296
cdd	P19079	Cytidine deaminase	sp|P19079|CDD_BACSU Cytidine deaminase OS=Bacillus subtilis (strain 168) OX=224308 GN=cdd PE=1 SV=1	4	32.4	0	139.29	-0.274817	-0.55566	-0.367489	-0.399661	0.766017	0.85869	0.610019	0.197762	0.353247	0.239499	0.278543	0.558086	0.703298	0.413325	27.7121	28.745	27.149	27.7965	27.8394	27.1458	27.5561	27.9553	26.4277	26.8284	26.6176	27.862	26.3139	26.2293	27.6624	26.0198	26.5945	27.4948	27.7121	28.745	27.149	27.7965	27.8394	27.1458	27.5561	27.9553	26.4277	26.8284
aroH	P19080	Chorismate mutase AroH	sp|P19080|AROH_BACSU Chorismate mutase AroH OS=Bacillus subtilis (strain 168) OX=224308 GN=aroH PE=1 SV=2	2	12.6	0	35.271	-0.0949917	-0.481295	-0.121126	-0.410813	0.375514	0.401648	0.305031	0.304082	0.827566	0.425021	0.883528	1.41446	1.43501	0.46432	27.0327	27.2927	26.9833	27.1684	26.8912	26.964	26.911	26.7662	26.1875	26.8464	26.7281	26.6077	26.7881	26.4511	26.5796	26.14	26.6671	26.1425	27.0327	27.2927	26.9833	27.1684	26.8912	26.964	26.911	26.7662	26.1875	26.8464
folE	P19465	GTP cyclohydrolase 1	sp|P19465|GCH1_BACSU GTP cyclohydrolase 1 OS=Bacillus subtilis (strain 168) OX=224308 GN=folE PE=1 SV=1	9	45.8	0	76.264	-0.399909	-0.863386	-0.205571	-0.261155	0.0870736	-0.107264	-0.515157	1.11321	2.05725	0.489824	0.720449	0.172003	0.317844	2.04777	25.7574	26.1852	25.8252	25.5972	25.403	25.5678	25.1928	25.0748	24.9101	26.0819	25.8202	25.6044	25.8313	25.6392	25.4193	25.5769	25.6838	25.4624	25.7574	26.1852	25.8252	25.5972	25.403	25.5678	25.1928	25.0748	24.9101	26.0819
mtrB	P19466	Transcription attenuation protein MtrB	sp|P19466|MTRB_BACSU Transcription attenuation protein MtrB OS=Bacillus subtilis (strain 168) OX=224308 GN=mtrB PE=1 SV=1	6	74.7	0	98.23	0.413736	0.608593	-0.509445	0.0296694	-0.41343	0.509751	0.165494	1.15013	0.965911	1.1465	0.0378355	1.08563	1.15937	0.190441	27.7434	28.2055	27.9861	28.2616	28.3464	28.5683	28.1103	28.8311	28.8194	28.2033	28.3626	28.6094	27.8121	27.6403	28.1946	28.0638	28.3438	28.8566	27.7434	28.2055	27.9861	28.2616	28.3464	28.5683	28.1103	28.8311	28.8194	28.2033
hom	P19582	Homoserine dehydrogenase	sp|P19582|DHOM_BACSU Homoserine dehydrogenase OS=Bacillus subtilis (strain 168) OX=224308 GN=hom PE=1 SV=2	10	23.6	0	179.84	-0.206104	-0.212687	-0.162774	-0.388172	-0.026631	-0.0699609	0.148853	0.419366	0.655203	0.319605	1.34187	0.0631118	0.10138	0.518388	25.6868	26.1067	25.9583	25.6078	26.0375	25.4881	25.6389	25.6482	25.8266	25.7961	26.0532	25.9823	25.4752	26.1088	25.7593	25.7655	25.4634	25.4382	25.6868	26.1067	25.9583	25.6078	26.0375	25.4881	25.6389	25.6482	25.8266	25.7961
tal	P19669	Transaldolase	sp|P19669|TAL_BACSU Transaldolase OS=Bacillus subtilis (strain 168) OX=224308 GN=tal PE=1 SV=4	15	73.6	0	152.17	-0.524724	-0.880738	0.527697	0.474789	0.500791	-0.55163	-0.854736	0.623149	1.08379	1.19267	1.87602	0.623064	0.954442	1.59835	30.5087	30.697	29.7022	29.4454	29.7216	30.1667	29.6403	29.5479	29.0776	29.7384	29.9657	29.7015	30.6537	30.1357	30.1993	30.1747	30.4222	30.233	30.5087	30.697	29.7022	29.4454	29.7216	30.1667	29.6403	29.5479	29.0776	29.7384
murAB	P19670	UDP-N-acetylglucosamine 1-carboxyvinyltransferase 2	sp|P19670|MURA2_BACSU UDP-N-acetylglucosamine 1-carboxyvinyltransferase 2 OS=Bacillus subtilis (strain 168) OX=224308 GN=murAB PE=1 SV=4	4	10.7	0	7.5487	1.0369	-0.141671	-0.378301	-0.623201	-1.50841	-0.0932147	-1.02688	0.274238	0.0232748	0.892233	1.25512	0.41067	0.141547	0.249058	NaN	22.8442	22.4693	22.4928	22.5354	21.9258	22.6486	NaN	22.6171	22.9976	22.8415	22.5293	22.3628	22.6774	22.1934	22.5272	21.9851	21.9866	18.5297	22.8442	22.4693	22.4928	22.5354	21.9258	22.6486	18.1525	22.6171	22.9976
yqxC	P19672	Putative rRNA methyltransferase YqxC	sp|P19672|YQXC_BACSU Putative rRNA methyltransferase YqxC OS=Bacillus subtilis (strain 168) OX=224308 GN=yqxC PE=3 SV=3	2	7.1	0.0084806	1.7923	-0.0398413	-0.00964483	-0.445264	-1.5917	-1.015	-0.609582	0.567055	0.0121797	0.00278759	0.308751	0.497223	0.511573	0.256192	0.141177	NaN	21.5691	21.4468	21.1174	21.8155	NaN	NaN	21.2126	21.9191	21.4776	22.151	21.688	NaN	22.0827	21.5683	21.6584	NaN	21.1021	19.2557	21.5691	21.4468	21.1174	21.8155	19.2191	19.1109	21.2126	21.9191	21.4776
rplO	P19946	50S ribosomal protein L15	sp|P19946|RL15_BACSU Large ribosomal subunit protein uL15 OS=Bacillus subtilis (strain 168) OX=224308 GN=rplO PE=1 SV=1	7	41.8	0	92.352	-0.277929	-0.427437	0.0885366	-0.22849	0.163896	-0.20257	-0.035052	0.669873	1.04722	0.210267	0.449587	0.346989	0.582824	0.0685689	27.6899	28.0597	27.6119	27.7119	27.542	27.2737	27.3799	27.3483	27.3509	27.9006	27.4725	27.4966	27.753	27.8235	27.559	27.6674	27.4277	27.0892	27.6899	28.0597	27.6119	27.7119	27.542	27.2737	27.3799	27.3483	27.3509	27.9006
rpmD	P19947	50S ribosomal protein L30	sp|P19947|RL30_BACSU Large ribosomal subunit protein uL30 OS=Bacillus subtilis (strain 168) OX=224308 GN=rpmD PE=1 SV=2	8	74.6	0	130.99	-0.478331	-0.476293	-0.32848	-0.307021	0.478329	0.328479	0.309058	0.629686	0.660269	0.659842	0.629828	0.643021	0.609779	0.787692	30.8424	31.2992	30.3525	30.7407	30.1208	30.1977	30.5173	30.4621	30.0859	30.6916	30.2781	30.0894	30.2824	29.9541	29.8372	30.0367	30.2568	29.8446	30.8424	31.2992	30.3525	30.7407	30.1208	30.1977	30.5173	30.4621	30.0859	30.6916
map	P19994	Methionine aminopeptidase 1	sp|P19994|MAP11_BACSU Methionine aminopeptidase 1 OS=Bacillus subtilis (strain 168) OX=224308 GN=map PE=1 SV=1	3	11.7	0	3.6805	-1.59618	-1.34068	1.59037	1.56917	1.55353	-1.63303	-1.35632	0.386624	0.446388	0.368832	0.363445	0.359643	0.396109	0.451811	23.0491	23.5252	22.9386	NaN	23.2349	23.0042	NaN	22.9166	23.0078	23.3351	NaN	23.1192	22.9302	23.2617	23.4315	22.8312	23.5168	23.2119	23.0491	23.5252	22.9386	18.4852	23.2349	23.0042	19.5665	22.9166	23.0078	23.3351
ptsG	P20166	PTS system glucose-specific EIICBA component;Glucose permease IIC component;Glucose-specific phosphotransferase enzyme IIB component;Glucose-specific phosphotransferase enzyme IIA component	sp|P20166|PTG3C_BACSU PTS system glucose-specific EIICBA component OS=Bacillus subtilis (strain 168) OX=224308 GN=ptsG PE=1 SV=2	10	12	0	50.154	-0.184695	-0.24663	-0.369839	-0.375116	-0.15559	0.0295544	-0.0271041	0.243017	0.37688	0.623862	0.619935	0.234925	0.0338059	0.0338623	24.751	25.4751	25.4073	25.0443	25.3464	24.6886	25.0137	24.711	25.1688	25.3369	25.5424	25.2208	24.7735	25.4477	24.7694	25.451	24.7382	24.7856	24.751	25.4751	25.4073	25.0443	25.3464	24.6886	25.0137	24.711	25.1688	25.3369
rplQ	P20277	50S ribosomal protein L17	sp|P20277|RL17_BACSU Large ribosomal subunit protein bL17 OS=Bacillus subtilis (strain 168) OX=224308 GN=rplQ PE=1 SV=2	4	39.2	0	230.65	0.0544205	-0.122712	0.0387548	-0.0119845	-0.0592925	-0.0436268	-0.17002	0.0679384	0.157253	0.0582003	0.0186214	0.0644628	0.102245	0.485264	29.7597	28.8633	29.3298	29.4719	29.3863	29.2578	29.3471	29.2662	28.9714	29.7208	29.0883	29.3217	29.6858	29.301	29.2602	29.3145	29.5586	29.2217	29.7597	28.8633	29.3298	29.4719	29.3863	29.2578	29.3471	29.2662	28.9714	29.7208
rpmJ	P20278	50S ribosomal protein L36	sp|P20278|RL36_BACSU Large ribosomal subunit protein bL36 OS=Bacillus subtilis (strain 168) OX=224308 GN=rpmJ PE=1 SV=1	3	54.1	0	25.93	-0.213659	-0.322766	0.0430813	-0.143018	0.127107	-0.129634	-0.0526409	0.218108	0.341424	0.0693894	0.298286	0.117558	0.303813	0.123402	31.1252	32.143	31.0877	31.2409	31.4093	31.0647	31.2659	31.2402	30.8814	31.3383	31.0321	31.6042	31.4063	31.1084	31.5891	31.0707	31.1081	31.3666	31.1252	32.143	31.0877	31.2409	31.4093	31.0647	31.2659	31.2402	30.8814	31.3383
rpsM	P20282	30S ribosomal protein S13	sp|P20282|RS13_BACSU Small ribosomal subunit protein uS13 OS=Bacillus subtilis (strain 168) OX=224308 GN=rpsM PE=1 SV=3	10	47.9	0	33.666	-0.494342	-0.588393	0.0253086	-0.215189	0.231953	-0.287698	-0.141251	0.840146	1.13314	0.0581901	0.38764	0.47694	0.503102	0.242413	27.8001	28.3077	27.7223	27.7079	27.587	27.0523	27.4028	27.2387	27.4234	27.7432	27.7008	27.6903	27.6549	28.0115	27.5438	27.8892	27.418	27.1816	27.8001	28.3077	27.7223	27.7079	27.587	27.0523	27.4028	27.2387	27.4234	27.7432
rpoA	P20429	DNA-directed RNA polymerase subunit alpha	sp|P20429|RPOA_BACSU DNA-directed RNA polymerase subunit alpha OS=Bacillus subtilis (strain 168) OX=224308 GN=rpoA PE=1 SV=1	11	32.8	0	107.75	-0.29759	-0.394571	-0.121866	-0.219218	0.13424	-0.0414836	-0.0411129	1.10819	1.42296	0.329413	0.868711	0.450215	0.102337	0.135035	26.2743	26.6183	26.4045	26.1568	26.2346	26.013	26.1616	25.9171	26.0347	26.2039	26.4541	26.2363	26.0642	26.4294	26.0351	26.2437	26.0442	25.9488	26.2743	26.6183	26.4045	26.1568	26.2346	26.013	26.1616	25.9171	26.0347	26.2039
infA	P20458	Translation initiation factor IF-1	sp|P20458|IF1_BACSU Translation initiation factor IF-1 OS=Bacillus subtilis (strain 168) OX=224308 GN=infA PE=1 SV=2	2	38.9	0	70.7	-0.00159391	-0.0523313	-0.215551	-0.136427	-0.188206	0.0257511	-0.104111	0.00130951	0.0452268	0.25861	0.159146	0.14993	0.0527123	0.299172	27.7657	26.5174	27.1363	27.37	26.9176	27.127	27.1969	27.2222	26.8434	27.6179	26.7352	27.631	27.2712	26.914	27.1523	27.1854	27.2992	27.0902	27.7657	26.5174	27.1363	27.37	26.9176	27.127	27.1969	27.2222	26.8434	27.6179
gltC	P20668	HTH-type transcriptional regulator GltC	sp|P20668|GLTC_BACSU Transcriptional dual regulator GltC OS=Bacillus subtilis (strain 168) OX=224308 GN=gltC PE=1 SV=3	3	9.3	0	4.2241	-0.0394319	-0.118643	-0.0306498	-0.221058	-0.225394	-0.234176	-0.122979	0.0664216	0.219471	0.0704864	0.692892	0.42334	0.822454	0.463736	22.042	22.1468	22.6624	22.2526	22.1627	22.3176	22.2344	22.073	22.1879	22.2959	22.6327	22.5988	22.3635	22.6946	22.3775	22.4831	22.1752	22.2059	22.042	22.1468	22.6624	22.2526	22.1627	22.3176	22.2344	22.073	22.1879	22.2959
aroA	P20691	3-phosphoshikimate 1-carboxyvinyltransferase	sp|P20691|AROA_BACSU 3-phosphoshikimate 1-carboxyvinyltransferase OS=Bacillus subtilis (strain 168) OX=224308 GN=aroA PE=3 SV=1	10	29.4	0	54.415	0.257788	0.157283	-0.0718931	-0.188373	-0.158999	0.170682	0.186656	0.399739	0.27216	0.132691	0.786265	0.282396	0.267255	0.664182	24.8567	24.8574	25.4582	25.0959	25.6829	25.1669	25.2364	25.0306	25.3772	25.1609	25.3762	25.1122	24.8899	25.4822	25.0615	25.1579	24.8984	25.0279	24.8567	24.8574	25.4582	25.0959	25.6829	25.1669	25.2364	25.0306	25.3772	25.1609
tyrA	P20692	Prephenate dehydrogenase	sp|P20692|TYRA_BACSU Prephenate dehydrogenase OS=Bacillus subtilis (strain 168) OX=224308 GN=tyrA PE=3 SV=2	4	12.9	0	8.4741	-0.0969016	-0.221373	-0.204642	-0.0413392	-0.00294304	0.104797	-0.182976	0.127323	0.376091	0.662217	0.0460278	0.00389534	0.201133	0.236252	22.8965	23.6212	23.4638	23.1379	23.5589	22.9939	23.129	23.0509	23.1375	23.4934	23.1574	23.3395	23.1263	23.2996	22.9504	23.8473	23.0279	22.9911	22.8965	23.6212	23.4638	23.1379	23.5589	22.9939	23.129	23.0509	23.1375	23.4934
obg	P20964	GTPase ObgE	sp|P20964|OBG_BACSU GTPase Obg OS=Bacillus subtilis (strain 168) OX=224308 GN=obg PE=1 SV=1	5	14.3	0	6.879	0.113609	-0.341988	0.34509	0.559364	0.360065	0.128584	-0.541287	0.119226	0.49102	0.796771	1.36703	0.557886	0.163246	1.08743	22.0957	21.9892	21.3355	21.4537	22.3232	21.9844	21.2062	21.3659	21.8224	21.2834	21.3312	21.7256	22.0747	21.6162	21.6847	21.9836	21.7945	22.2403	22.0957	21.9892	21.3355	21.4537	22.3232	21.9844	21.2062	21.3659	21.8224	21.2834
yszB	P21204	UPF0735 ACT domain-containing protein YszB	sp|P21204|YSZB_BACSU UPF0735 ACT domain-containing protein YszB OS=Bacillus subtilis (strain 168) OX=224308 GN=yszB PE=3 SV=1	8	38.1	0	49.234	-0.239569	-0.328798	-0.157202	-0.311471	-0.0465876	-0.128955	-0.0639153	0.568183	1.1429	0.375168	0.791773	0.102912	0.265884	0.150918	25.7055	25.9493	25.6739	25.7348	25.2273	25.6478	25.643	25.4003	25.2989	26.0624	25.8125	25.5935	25.8863	25.5707	25.5398	25.3631	25.7492	25.4217	25.7055	25.9493	25.6739	25.7348	25.2273	25.6478	25.643	25.4003	25.2989	26.0624
rpsB	P21464	30S ribosomal protein S2	sp|P21464|RS2_BACSU Small ribosomal subunit protein uS2 OS=Bacillus subtilis (strain 168) OX=224308 GN=rpsB PE=1 SV=3	12	46.3	0	124.8	-0.333793	-0.334051	-0.0170434	-0.30185	0.0651944	-0.251555	0.0329933	1.30014	1.84521	0.0363633	0.70816	0.358582	0.65832	0.0639078	29.597	29.6415	29.5108	29.2813	29.3877	29.0788	29.2429	29.1472	29.357	29.6378	29.4229	29.493	29.5295	29.7295	29.2435	29.4002	29.3556	28.8923	29.597	29.6415	29.5108	29.2813	29.3877	29.0788	29.2429	29.1472	29.357	29.6378
rpsC	P21465	30S ribosomal protein S3	sp|P21465|RS3_BACSU Small ribosomal subunit protein uS3 OS=Bacillus subtilis (strain 168) OX=224308 GN=rpsC PE=1 SV=4	17	59.6	0	181.39	-0.165632	-0.191597	-0.197823	-0.541838	-0.209303	-0.177112	0.140938	0.25483	0.465575	0.294776	1.20887	0.470223	0.220153	0.300532	27.5205	27.6529	28.0231	27.6046	27.9049	27.1901	27.5737	27.3857	27.6623	27.8966	28.1652	27.7626	27.4946	28.2129	27.5234	27.7191	27.3105	27.1693	27.5205	27.6529	28.0231	27.6046	27.9049	27.1901	27.5737	27.3857	27.6623	27.8966
rpsD	P21466	30S ribosomal protein S4	sp|P21466|RS4_BACSU Small ribosomal subunit protein uS4 OS=Bacillus subtilis (strain 168) OX=224308 GN=rpsD PE=1 SV=3	15	54	0	171.64	-0.365562	-0.52715	-0.155265	-0.478127	-0.156254	-0.366552	-0.205278	0.934644	1.65028	0.311891	0.842994	0.394444	0.797322	0.343999	28.0532	27.7723	27.7226	27.5989	27.6564	27.1961	27.3365	27.1369	27.4931	28.2566	27.9426	27.8176	27.8946	28.0941	27.5623	27.8115	27.6621	27.1089	28.0532	27.7723	27.7226	27.5989	27.6564	27.1961	27.3365	27.1369	27.4931	28.2566
rpsE	P21467	30S ribosomal protein S5	sp|P21467|RS5_BACSU Small ribosomal subunit protein uS5 OS=Bacillus subtilis (strain 168) OX=224308 GN=rpsE PE=1 SV=3	12	59	0	204.35	-0.52748	-0.481784	-0.229759	-0.426689	0.0381737	-0.259548	-0.0169207	0.83245	1.6622	0.50424	0.721686	0.12878	0.363254	0.0226076	27.7334	27.747	27.4715	27.3588	27.3664	26.6442	27.1521	27.0109	27.3435	27.676	27.4932	27.6682	27.2849	27.7175	27.1457	27.5748	27.1803	26.8022	27.7334	27.747	27.4715	27.3588	27.3664	26.6442	27.1521	27.0109	27.3435	27.676
rpsF	P21468	30S ribosomal protein S6	sp|P21468|RS6_BACSU Small ribosomal subunit protein bS6 OS=Bacillus subtilis (strain 168) OX=224308 GN=rpsF PE=1 SV=2	11	67.4	0	305.48	0.108468	0.0125287	-0.100582	-0.0283991	0.0868804	0.29593	0.127808	0.432499	0.043113	0.201383	0.0547174	0.225157	0.804629	0.365791	31.1522	31.0821	30.9929	31.221	31.0102	31.3215	31.0603	31.2486	30.9559	31.2386	30.7725	30.9555	31.1306	30.6575	30.8767	30.7712	31.1727	30.9375	31.1522	31.0821	30.9929	31.221	31.0102	31.3215	31.0603	31.2486	30.9559	31.2386
rpsG	P21469	30S ribosomal protein S7	sp|P21469|RS7_BACSU Small ribosomal subunit protein uS7 OS=Bacillus subtilis (strain 168) OX=224308 GN=rpsG PE=1 SV=4	9	53.2	0	186	-0.355162	-0.410239	-0.0200373	-0.15862	0.140777	-0.194347	-0.110842	0.574802	1.12694	0.0407078	0.360071	0.360434	0.300029	0.252252	28.2742	28.1519	28.3305	28.0572	28.1983	27.4357	27.726	27.694	28.1059	28.233	27.8257	28.2757	27.9648	28.2424	28.0671	28.1574	27.9336	27.7676	28.2742	28.1519	28.3305	28.0572	28.1983	27.4357	27.726	27.694	28.1059	28.233
rpsI	P21470	30S ribosomal protein S9	sp|P21470|RS9_BACSU Small ribosomal subunit protein uS9 OS=Bacillus subtilis (strain 168) OX=224308 GN=rpsI PE=1 SV=3	3	27.7	0	59.181	-0.0626214	-0.261954	-0.0816975	0.0318762	0.355008	0.374084	0.0611782	0.0890489	0.460463	0.42395	0.147975	0.6233	1.16725	0.314919	27.599	28.1622	27.4603	27.8738	27.6983	27.4615	27.4383	27.4706	27.5268	27.4501	27.3378	27.3685	27.2496	27.444	27.2177	27.5523	27.3846	27.3152	27.599	28.1622	27.4603	27.8738	27.6983	27.4615	27.4383	27.4706	27.5268	27.4501
rpsJ	P21471	30S ribosomal protein S10	sp|P21471|RS10_BACSU Small ribosomal subunit protein uS10 OS=Bacillus subtilis (strain 168) OX=224308 GN=rpsJ PE=1 SV=4	5	47.1	0	49.492	-0.117688	-0.163449	-0.0203107	-0.0647195	0.164721	0.0673434	0.0659917	0.228145	0.331424	0.0335125	0.119125	0.252824	0.28263	0.543131	29.2943	29.7869	29.1988	29.401	29.2036	29.3223	29.2956	29.31	29.1841	29.5935	29.2323	28.9601	29.3903	29.1955	29.139	29.1556	29.1674	29.2687	29.2943	29.7869	29.1988	29.401	29.2036	29.3223	29.2956	29.31	29.1841	29.5935
rpsL	P21472	30S ribosomal protein S12	sp|P21472|RS12_BACSU Small ribosomal subunit protein uS12 OS=Bacillus subtilis (strain 168) OX=224308 GN=rpsL PE=1 SV=5	2	13.8	0	63.487	-0.0650158	-0.0644042	-0.161456	-0.0668964	0.0151043	0.111545	0.0175966	0.10346	0.131163	0.299563	0.202147	0.0275524	0.169232	0.0508513	28.1831	28.7372	28.3045	28.5392	28.4443	28.0463	28.3329	28.3173	28.3814	28.3279	28.3485	28.5032	27.8618	28.531	28.3023	28.5474	28.2332	28.1983	28.1831	28.7372	28.3045	28.5392	28.4443	28.0463	28.3329	28.3173	28.3814	28.3279
rpsO	P21473	30S ribosomal protein S15	sp|P21473|RS15_BACSU Small ribosomal subunit protein uS15 OS=Bacillus subtilis (strain 168) OX=224308 GN=rpsO PE=1 SV=4	5	27	0	105.33	-0.312813	-0.727458	0.175807	0.212813	0.444588	-0.0440324	-0.495683	0.90757	1.69168	0.13037	0.168506	0.37533	0.0684322	1.18735	29.9534	29.6874	29.5989	29.6503	29.4142	29.2368	28.9513	29.3057	28.8004	29.6192	28.43	29.8567	29.8453	29.2318	29.3563	29.5909	29.3974	29.5561	29.9534	29.6874	29.5989	29.6503	29.4142	29.2368	28.9513	29.3057	28.8004	29.6192
rpsP	P21474	30S ribosomal protein S16	sp|P21474|RS16_BACSU Small ribosomal subunit protein bS16 OS=Bacillus subtilis (strain 168) OX=224308 GN=rpsP PE=1 SV=3	6	55.6	0	69.732	-0.317485	-0.243443	-0.109938	-0.0542157	0.387376	0.179829	0.198149	0.777475	0.702829	0.365561	0.159675	1.04711	0.506808	1.25918	28.8	29.1276	28.6883	28.7612	28.5999	28.3024	28.6929	28.656	28.5366	28.6797	28.2956	28.4785	28.414	28.4113	28.2987	28.5242	28.4359	28.331	28.8	29.1276	28.6883	28.7612	28.5999	28.3024	28.6929	28.656	28.5366	28.6797
rpsR	P21475	30S ribosomal protein S18	sp|P21475|RS18_BACSU Small ribosomal subunit protein bS18 OS=Bacillus subtilis (strain 168) OX=224308 GN=rpsR PE=1 SV=3	2	32.9	0	7.2267	-0.0632737	-0.694197	0.515706	0.857282	0.155558	-0.423422	-1.39592	0.120438	0.544815	0.441392	0.741774	0.122742	0.70149	1.08574	24.6741	24.9834	24.7397	24.7327	25.0201	24.4547	24.5249	24.6474	23.1423	24.6819	23.884	25.3647	25.5779	25.0465	24.8533	25.5491	24.9847	25.9686	24.6741	24.9834	24.7397	24.7327	25.0201	24.4547	24.5249	24.6474	23.1423	24.6819
rpsS	P21476	30S ribosomal protein S19	sp|P21476|RS19_BACSU Small ribosomal subunit protein uS19 OS=Bacillus subtilis (strain 168) OX=224308 GN=rpsS PE=1 SV=3	9	58.7	0	75.503	-0.104781	-0.394286	0.245897	0.308851	0.279704	-0.0709731	-0.423432	0.451333	1.43812	0.272119	0.362345	0.327674	0.153089	1.58475	31.9766	32.0451	31.9342	32.0148	31.9088	31.7178	31.5014	31.7714	31.5002	31.9068	31.0854	32.1245	32.2425	31.7764	31.8355	31.8752	32.0076	32.1605	31.9766	32.0451	31.9342	32.0148	31.9088	31.7178	31.5014	31.7714	31.5002	31.9068
rpsT	P21477	30S ribosomal protein S20	sp|P21477|RS20_BACSU Small ribosomal subunit protein bS20 OS=Bacillus subtilis (strain 168) OX=224308 GN=rpsT PE=1 SV=4	2	23.9	0	47.065	-0.56487	-0.74219	0.223153	0.109461	0.525984	-0.262039	-0.325668	1.22683	1.48128	0.204015	0.0919948	0.536661	0.509034	0.576099	29.3548	29.7736	29.2244	29.0391	28.9988	28.6203	28.9508	28.7761	28.3995	29.0615	28.2292	29.4843	29.4543	29.1542	28.8359	28.9239	28.7734	29.406	29.3548	29.7736	29.2244	29.0391	28.9988	28.6203	28.9508	28.7761	28.3995	29.0615
rpsU	P21478	30S ribosomal protein S21	sp|P21478|RS21_BACSU Small ribosomal subunit protein bS21 OS=Bacillus subtilis (strain 168) OX=224308 GN=rpsU PE=1 SV=3	5	35.1	0	204.1	-0.470374	-0.612533	0.241096	0.484647	0.390704	-0.320766	-0.706476	0.546342	0.984958	0.124593	0.276462	0.212011	0.355064	1.60008	30.7779	30.7921	30.0849	30.6713	29.8402	29.7323	29.905	30.2141	29.6982	30.44	28.9381	31.1047	30.8486	30.2408	30.1167	30.7839	30.6317	30.5211	30.7779	30.7921	30.0849	30.6713	29.8402	29.7323	29.905	30.2141	29.6982	30.44
trpS	P21656	Tryptophan--tRNA ligase	sp|P21656|SYW_BACSU Tryptophan--tRNA ligase OS=Bacillus subtilis (strain 168) OX=224308 GN=trpS PE=1 SV=2	3	9.4	0	4.756	-0.286577	-0.257662	0.195447	-0.0950718	0.11613	-0.365894	-0.0464598	0.47295	0.544307	0.46589	0.456228	0.246474	0.640709	0.120153	23.0347	22.882	23.4448	22.6081	23.2337	22.6599	22.8439	22.6676	23.077	22.9039	23.0447	23.0644	22.8889	23.4041	23.3065	22.9725	22.991	22.7644	23.0347	22.882	23.4448	22.6081	23.2337	22.6599	22.8439	22.6676	23.077	22.9039
guaB	P21879	Inosine-5-monophosphate dehydrogenase	sp|P21879|IMDH_BACSU Inosine-5-monophosphate dehydrogenase OS=Bacillus subtilis (strain 168) OX=224308 GN=guaB PE=1 SV=2	12	22.7	0	57.164	-0.433907	-0.590875	-0.0932954	-0.361046	0.144067	-0.196544	-0.085762	0.93505	1.23343	0.199434	1.12466	0.314104	0.391889	0.16677	25.4624	25.9406	25.9755	25.264	25.6293	25.1835	25.2721	24.9118	25.4221	25.5753	25.7777	25.5933	25.3792	25.8757	25.4116	25.5248	25.2005	25.1379	25.4624	25.9406	25.9755	25.264	25.6293	25.1835	25.2721	24.9118	25.4221	25.5753
pdhD	P21880	Dihydrolipoyl dehydrogenase	sp|P21880|DLDH1_BACSU Dihydrolipoyl dehydrogenase OS=Bacillus subtilis (strain 168) OX=224308 GN=pdhD PE=3 SV=1	14	30.4	0	280.87	-0.13887	-0.163026	-0.0743974	-0.255444	-0.161262	-0.225734	-0.0688432	0.209086	0.378362	0.115277	0.618218	0.357128	0.320559	0.145454	26.7698	27.154	27.2683	26.8373	27.3178	26.6204	26.957	26.7209	27.0251	27.0962	27.4419	27.1378	26.8717	27.544	27.037	27.2517	26.9014	26.7565	26.7698	27.154	27.2683	26.8373	27.3178	26.6204	26.957	26.7209	27.0251	27.0962
pdhA	P21881	Pyruvate dehydrogenase E1 component subunit alpha	sp|P21881|ODPA_BACSU Pyruvate dehydrogenase E1 component subunit alpha OS=Bacillus subtilis (strain 168) OX=224308 GN=pdhA PE=1 SV=3	13	35.3	0	176.3	-0.223456	-0.352842	-0.142946	-0.226474	0.205044	0.124534	0.0786762	0.398889	0.935228	0.273586	0.532563	0.60837	0.175068	0.143668	26.7378	27.1308	27.0931	26.8557	27.047	26.3886	26.7387	26.3868	26.7776	26.7659	26.9166	26.664	26.3974	27.0041	26.5161	26.8206	26.5777	26.2687	26.7378	27.1308	27.0931	26.8557	27.047	26.3886	26.7387	26.3868	26.7776	26.7659
pdhB	P21882	Pyruvate dehydrogenase E1 component subunit beta	sp|P21882|ODPB_BACSU Pyruvate dehydrogenase E1 component subunit beta OS=Bacillus subtilis (strain 168) OX=224308 GN=pdhB PE=1 SV=2	9	28	0	68.014	0.110905	0.0831559	0.00813166	-0.124633	-0.104505	-0.00173124	0.103284	0.179988	0.197504	0.0152023	0.388211	0.241264	0.00236573	0.346658	26.2793	26.5454	26.7856	26.5093	27.0086	26.4251	26.6065	26.5438	26.7094	26.5025	26.7796	26.6417	26.4105	26.9378	26.5999	26.7313	26.4205	26.398	26.2793	26.5454	26.7856	26.5093	27.0086	26.4251	26.6065	26.5438	26.7094	26.5025
pdhC	P21883	Dihydrolipoyllysine-residue acetyltransferase component of pyruvate dehydrogenase complex	sp|P21883|ODP2_BACSU Dihydrolipoyllysine-residue acetyltransferase component of pyruvate dehydrogenase complex OS=Bacillus subtilis (strain 168) OX=224308 GN=pdhC PE=1 SV=2	19	44.6	0	302.75	-0.0158488	-0.125348	0.0871124	0.0463721	0.292805	0.189843	0.121084	0.0221657	0.254114	0.938076	0.577111	0.642318	0.430287	0.582795	26.6925	27.2408	27.1642	26.7217	27.2961	27.0321	26.9611	26.7516	27.0087	26.7524	26.7773	26.6894	26.7682	26.8852	26.827	26.7402	26.8234	26.7946	26.6925	27.2408	27.1642	26.7217	27.2961	27.0321	26.9611	26.7516	27.0087	26.7524
ykyA	P21884	Uncharacterized lipoprotein YkyA	sp|P21884|YKYA_BACSU Uncharacterized lipoprotein YkyA OS=Bacillus subtilis (strain 168) OX=224308 GN=ykyA PE=3 SV=3	2	12.6	0.0065312	2.019	-0.115267	0.923548	0.147868	-0.262213	-0.00775846	-0.270893	1.178	0.0628464	0.642861	0.1762	0.754297	0.00432823	0.257446	2.2474	23.4112	25.3004	24.2991	23.6581	24.2864	24.7205	25.3864	24.9432	25.4517	24.5483	24.3539	24.1317	25.0388	24.0937	24.3451	24.0245	24.2844	23.9385	23.4112	25.3004	24.2991	23.6581	24.2864	24.7205	25.3864	24.9432	25.4517	24.5483
speA	P21885	Arginine decarboxylase	sp|P21885|SPEA_BACSU Arginine decarboxylase OS=Bacillus subtilis (strain 168) OX=224308 GN=speA PE=1 SV=2	8	16.9	0	36.265	-0.0568689	0.0171827	-0.218406	-0.25114	-0.00125186	0.160285	0.267071	0.0669472	0.0203365	1.08216	0.687648	0.00143732	0.494101	0.73882	25.4753	26.1423	25.2776	25.7217	25.3321	25.6708	25.7589	25.6303	25.5576	25.7192	25.6978	25.4819	25.484	25.4287	25.331	25.5269	25.5121	25.1065	25.4753	26.1423	25.2776	25.7217	25.3321	25.6708	25.7589	25.6303	25.5576	25.7192
gltX	P22250	Glutamate--tRNA ligase	sp|P22250|SYE_BACSU Glutamate--tRNA ligase OS=Bacillus subtilis (strain 168) OX=224308 GN=gltX PE=3 SV=1	11	27.3	0	55.949	-0.0786406	-0.30434	0.0335426	-0.0681146	-0.0651855	-0.177369	-0.301411	0.191013	0.993529	0.0713603	0.197195	0.156704	0.459415	1.3063	24.2887	24.3344	24.6554	24.2247	24.5615	24.2563	24.1363	23.9932	24.236	24.2897	24.6397	24.5446	24.2767	24.6932	24.6048	24.5459	24.2705	24.4533	24.2887	24.3344	24.6554	24.2247	24.5615	24.2563	24.1363	23.9932	24.236	24.2897
tyrS1	P22326	Tyrosine--tRNA ligase 1	sp|P22326|SYY1_BACSU Tyrosine--tRNA ligase 1 OS=Bacillus subtilis (strain 168) OX=224308 GN=tyrS1 PE=2 SV=2	10	23.9	0	45.396	0.345227	0.252628	0.0397345	-0.125468	-0.468625	-0.163132	-0.0905291	0.51433	0.368315	0.0762334	0.281312	0.83132	0.2385	0.129917	23.744	23.5177	24.2227	24.0288	24.5843	23.9069	23.9961	23.7888	24.4574	24.2389	24.2664	24.385	24.0988	24.6635	24.2473	24.4944	24.0184	24.0012	23.744	23.5177	24.2227	24.0288	24.5843	23.9069	23.9961	23.7888	24.4574	24.2389
odhA	P23129	2-oxoglutarate dehydrogenase E1 component	sp|P23129|ODO1_BACSU 2-oxoglutarate dehydrogenase E1 component OS=Bacillus subtilis (strain 168) OX=224308 GN=odhA PE=3 SV=3	23	29.9	0	176.97	-0.131276	-0.28876	0.0318146	-0.256826	-0.0198085	-0.182899	-0.0517426	0.200413	0.531025	0.0461276	0.571635	0.0331509	0.262576	0.076793	24.0325	24.3844	24.5686	24.0688	24.5824	23.9404	24.136	23.6915	24.2917	24.1169	24.5476	24.3803	24.0449	24.7263	24.3691	24.3978	23.9111	23.9654	24.0325	24.3844	24.5686	24.0688	24.5824	23.9404	24.136	23.6915	24.2917	24.1169
sinI	P23308	Protein SinI	sp|P23308|SINI_BACSU Protein SinI OS=Bacillus subtilis (strain 168) OX=224308 GN=sinI PE=1 SV=1	4	43.9	0	32.775	-0.28809	-0.0371176	0.130744	0.430944	0.547282	0.128448	0.0792205	0.407748	0.0433003	0.272534	1.30621	0.804465	0.254823	0.183173	27.5906	28.1496	27.2644	27.5129	27.1377	27.4897	27.7129	27.7859	27.3944	27.1508	26.9252	27.2867	27.2985	26.9579	27.4985	27.3266	27.6714	27.6575	27.5906	28.1496	27.2644	27.5129	27.1377	27.4897	27.7129	27.7859	27.3944	27.1508
flgL	P96501	Flagellar hook-associated protein 3	sp|P96501|FLGL_BACSU Flagellar hook-associated protein 3 OS=Bacillus subtilis (strain 168) OX=224308 GN=flgL PE=3 SV=1	10	33.6	0	323.31	-0.225568	-0.141289	-0.0449994	0.097278	0.380737	0.200169	0.14217	0.349302	0.217031	0.154125	0.354155	0.63668	0.569309	0.511983	28.9546	29.5372	28.7873	29.0673	28.6319	28.9033	29.108	28.91	28.8373	28.7441	28.582	28.8108	28.6463	28.5319	28.8238	28.6323	28.8656	28.9309	28.9546	29.5372	28.7873	29.0673	28.6319	28.9033	29.108	28.91	28.8373	28.7441
flgL	P96501	Flagellar hook-associated protein 3	sp|P96501|FLGL_BACSU Flagellar hook-associated protein 3 OS=Bacillus subtilis (strain 168) OX=224308 GN=flgL PE=3 SV=1	10	33.6	0	323.31	-0.225568	-0.141289	-0.0449994	0.097278	0.380737	0.200169	0.14217	0.349302	0.217031	0.154125	0.354155	0.63668	0.569309	0.511983	28.9546	29.5372	28.7873	29.0673	28.6319	28.9033	29.108	28.91	28.8373	28.7441	28.582	28.8108	28.6463	28.5319	28.8238	28.6323	28.8656	28.9309	28.9546	29.5372	28.7873	29.0673	28.6319	28.9033	29.108	28.91	28.8373	28.7441
flgL	P96501	Flagellar hook-associated protein 3	sp|P96501|FLGL_BACSU Flagellar hook-associated protein 3 OS=Bacillus subtilis (strain 168) OX=224308 GN=flgL PE=3 SV=1	10	33.6	0	323.31	-0.225568	-0.141289	-0.0449994	0.097278	0.380737	0.200169	0.14217	0.349302	0.217031	0.154125	0.354155	0.63668	0.569309	0.511983	28.9546	29.5372	28.7873	29.0673	28.6319	28.9033	29.108	28.91	28.8373	28.7441	28.582	28.8108	28.6463	28.5319	28.8238	28.6323	28.8656	28.9309	28.9546	29.5372	28.7873	29.0673	28.6319	28.9033	29.108	28.91	28.8373	28.7441
flgL	P96501	Flagellar hook-associated protein 3	sp|P96501|FLGL_BACSU Flagellar hook-associated protein 3 OS=Bacillus subtilis (strain 168) OX=224308 GN=flgL PE=3 SV=1	10	33.6	0	323.31	-0.225568	-0.141289	-0.0449994	0.097278	0.380737	0.200169	0.14217	0.349302	0.217031	0.154125	0.354155	0.63668	0.569309	0.511983	28.9546	29.5372	28.7873	29.0673	28.6319	28.9033	29.108	28.91	28.8373	28.7441	28.582	28.8108	28.6463	28.5319	28.8238	28.6323	28.8656	28.9309	28.9546	29.5372	28.7873	29.0673	28.6319	28.9033	29.108	28.91	28.8373	28.7441
flgL	P96501	Flagellar hook-associated protein 3	sp|P96501|FLGL_BACSU Flagellar hook-associated protein 3 OS=Bacillus subtilis (strain 168) OX=224308 GN=flgL PE=3 SV=1	10	33.6	0	323.31	-0.225568	-0.141289	-0.0449994	0.097278	0.380737	0.200169	0.14217	0.349302	0.217031	0.154125	0.354155	0.63668	0.569309	0.511983	28.9546	29.5372	28.7873	29.0673	28.6319	28.9033	29.108	28.91	28.8373	28.7441	28.582	28.8108	28.6463	28.5319	28.8238	28.6323	28.8656	28.9309	28.9546	29.5372	28.7873	29.0673	28.6319	28.9033	29.108	28.91	28.8373	28.7441
flgL	P96501	Flagellar hook-associated protein 3	sp|P96501|FLGL_BACSU Flagellar hook-associated protein 3 OS=Bacillus subtilis (strain 168) OX=224308 GN=flgL PE=3 SV=1	10	33.6	0	323.31	-0.225568	-0.141289	-0.0449994	0.097278	0.380737	0.200169	0.14217	0.349302	0.217031	0.154125	0.354155	0.63668	0.569309	0.511983	28.9546	29.5372	28.7873	29.0673	28.6319	28.9033	29.108	28.91	28.8373	28.7441	28.582	28.8108	28.6463	28.5319	28.8238	28.6323	28.8656	28.9309	28.9546	29.5372	28.7873	29.0673	28.6319	28.9033	29.108	28.91	28.8373	28.7441
ylxF	P23454	FlaA locus 22.9 kDa protein	sp|P23454|YLXF_BACSU FlaA locus 22.9 kDa protein OS=Bacillus subtilis (strain 168) OX=224308 GN=ylxF PE=4 SV=2	4	18.6	0	7.1299	2.83656	3.15752	0.0963268	0.168351	-2.77335	-0.0331141	0.215815	0.431585	0.481742	0.072227	0.117231	0.421444	0.0380539	0.237231	27.0857	NaN	26.8641	26.8755	27.8286	27.3099	27.6553	28.0604	27.2611	27.6786	26.4002	27.7456	27.2905	27.4665	27.3563	27.0644	27.9721	27.2929	27.0857	19.5545	26.8641	26.8755	27.8286	27.3099	27.6553	28.0604	27.2611	27.6786
ylxG	P23455	FlaA locus uncharacterized protein YlxG	sp|P23455|YLXG_BACSU FlaA locus uncharacterized protein YlxG OS=Bacillus subtilis (strain 168) OX=224308 GN=ylxG PE=3 SV=1	2	22.1	0	3.8736	-1.7507	-2.0445	-1.0025	0.0392138	0.500312	-0.247888	-1.58341	0.871164	1.11933	0.754935	0.0675318	0.891953	0.0982638	0.894641	22.5131	22.1588	21.7755	20.7747	NaN	21.4593	21.3679	NaN	NaN	21.8522	21.4816	21.6126	NaN	20.9735	21.2938	21.5127	22.0251	21.5263	22.5131	22.1588	21.7755	20.7747	18.9612	21.4593	21.3679	19.7388	19.2071	21.8522
lysA	P23630	Diaminopimelate decarboxylase	sp|P23630|DCDA_BACSU Diaminopimelate decarboxylase OS=Bacillus subtilis (strain 168) OX=224308 GN=lysA PE=3 SV=5	8	23	0	27.526	-0.125652	0.11681	0.0729739	-0.0232824	0.0329704	-0.165655	0.173063	0.124084	0.190055	0.140451	0.0269012	0.0510112	0.174995	0.225093	24.1266	24.6416	24.1219	24.6734	24.2612	23.5785	24.6246	24.1	24.5159	24.0545	24.5268	24.2099	24.4011	24.5279	24.0811	24.7392	23.9914	23.9907	24.1266	24.6416	24.1219	24.6734	24.2612	23.5785	24.6246	24.1	24.5159	24.0545
argC	P23715	N-acetyl-gamma-glutamyl-phosphate reductase	sp|P23715|ARGC_BACSU N-acetyl-gamma-glutamyl-phosphate reductase OS=Bacillus subtilis (strain 168) OX=224308 GN=argC PE=3 SV=3	4	14.2	0	11.322	-0.0937494	-0.381685	0.106227	-0.0344283	0.055748	-0.144228	-0.291509	0.0839729	0.483777	0.179285	0.0569509	0.0544539	0.184196	1.04861	21.685	22.5281	22.6211	21.9002	22.7021	21.9505	21.8741	21.9326	21.8823	22.0419	22.041	22.5839	22.1249	22.5748	22.2859	22.3149	21.9987	22.25	21.685	22.5281	22.6211	21.9002	22.7021	21.9505	21.8741	21.9326	21.8823	22.0419
menB	P23966	1,4-dihydroxy-2-naphthoyl-CoA synthase	sp|P23966|MENB_BACSU 1,4-dihydroxy-2-naphthoyl-CoA synthase OS=Bacillus subtilis (strain 168) OX=224308 GN=menB PE=1 SV=2	7	28	0	44.457	-0.0288537	-0.245981	-0.00668844	-0.227338	-0.219236	-0.241402	-0.237879	0.0526238	0.708274	0.0199435	0.877844	0.645696	0.632768	0.858912	25.0046	25.272	25.4495	25.1617	25.4727	25.0052	24.9093	25.1586	24.9203	25.4093	25.5579	25.4166	25.3687	25.65	25.345	25.3958	25.2498	25.0561	25.0046	25.272	25.4495	25.1617	25.4727	25.0052	24.9093	25.1586	24.9203	25.4093
cheY	P24072	Chemotaxis protein CheY	sp|P24072|CHEY_BACSU Chemotaxis protein CheY OS=Bacillus subtilis (strain 168) OX=224308 GN=cheY PE=1 SV=3	3	24.2	0	8.8178	0.375397	0.216641	0.474789	0.393347	-0.390514	-0.489905	-0.56722	0.443398	0.209972	1.00535	1.56491	0.469283	1.01157	0.871934	28.1113	27.2638	27.096	28.1358	27.7042	27.7572	27.9872	27.9127	27.221	28.0313	27.771	27.8403	28.6191	28.428	28.0199	28.3587	28.1044	28.3596	28.1113	27.2638	27.096	28.1358	27.7042	27.7572	27.9872	27.9127	27.221	28.0313
flgL	P96501	Flagellar hook-associated protein 3	sp|P96501|FLGL_BACSU Flagellar hook-associated protein 3 OS=Bacillus subtilis (strain 168) OX=224308 GN=flgL PE=3 SV=1	10	33.6	0	323.31	-0.225568	-0.141289	-0.0449994	0.097278	0.380737	0.200169	0.14217	0.349302	0.217031	0.154125	0.354155	0.63668	0.569309	0.511983	28.9546	29.5372	28.7873	29.0673	28.6319	28.9033	29.108	28.91	28.8373	28.7441	28.582	28.8108	28.6463	28.5319	28.8238	28.6323	28.8656	28.9309	28.9546	29.5372	28.7873	29.0673	28.6319	28.9033	29.108	28.91	28.8373	28.7441
oppD	P24136	Oligopeptide transport ATP-binding protein OppD	sp|P24136|OPPD_BACSU Oligopeptide transport ATP-binding protein OppD OS=Bacillus subtilis (strain 168) OX=224308 GN=oppD PE=1 SV=2	9	22.1	0	17.83	-0.0621567	0.136316	-0.23317	-0.197649	-0.0676893	0.103324	0.266276	0.153556	0.358049	0.68301	0.733446	0.143849	0.329303	1.71924	23.5005	23.9272	23.9131	23.7458	23.6709	23.7376	24.0145	23.8546	23.8805	23.6598	24.0128	23.8712	23.427	23.8265	23.5908	23.7406	23.6404	23.5699	23.5005	23.9272	23.9131	23.7458	23.6709	23.7376	24.0145	23.8546	23.8805	23.6598
oppF	P24137	Oligopeptide transport ATP-binding protein OppF	sp|P24137|OPPF_BACSU Oligopeptide transport ATP-binding protein OppF OS=Bacillus subtilis (strain 168) OX=224308 GN=oppF PE=1 SV=3	6	17	0	12.717	-0.290806	-0.0223853	-0.0711791	-0.0657946	0.208876	-0.0107511	0.252286	1.25441	0.0717178	0.205178	0.259943	0.774902	0.0302488	1.16081	24.2049	24.4914	24.3641	24.0114	24.1977	23.979	24.2072	24.3328	24.4534	23.9654	24.2713	24.1972	23.9235	24.0409	24.2559	24.0831	24.0625	24.0909	24.2049	24.4914	24.3641	24.0114	24.1977	23.979	24.2072	24.3328	24.4534	23.9654
oppB	P24138	Oligopeptide transport system permease protein OppB	sp|P24138|OPPB_BACSU Oligopeptide transport system permease protein OppB OS=Bacillus subtilis (strain 168) OX=224308 GN=oppB PE=1 SV=2	1	3.9	0.0051132	2.1432	0.82527	0.914993	-0.291379	0.265074	-0.364768	0.751881	0.285151	1.23214	1.23048	0.449749	0.341101	0.471891	1.70186	0.351682	20.2471	NaN	20.927	21.0354	21.4608	21.2991	20.867	21.6817	21.5158	20.3493	21.0319	21.0327	20.2112	20.6888	20.6396	21.3608	20.6226	21.2256	20.2471	20.1454	20.927	21.0354	21.4608	21.2991	20.867	21.6817	21.5158	20.3493
yaaK	P24281	Nucleoid-associated protein YaaK	sp|P24281|YAAK_BACSU Nucleoid-associated protein YaaK OS=Bacillus subtilis (strain 168) OX=224308 GN=yaaK PE=3 SV=1	5	42.1	0	323.31	-0.139336	-0.0191701	-0.161996	0.0323238	0.242109	0.264768	0.190615	0.41677	0.0395743	0.382773	0.0758171	0.95623	0.623674	0.438996	29.6322	29.7442	29.4737	29.655	29.2595	29.5177	29.6887	29.784	29.3199	29.5504	29.2729	29.3005	29.5052	29.0156	29.1171	29.2243	29.6334	29.3631	29.6322	29.7442	29.4737	29.655	29.2595	29.5177	29.6887	29.784	29.3199	29.5504
prsA	P24327	Foldase protein PrsA	sp|P24327|PRSA_BACSU Foldase protein PrsA OS=Bacillus subtilis (strain 168) OX=224308 GN=prsA PE=1 SV=1	14	46.6	0	180.9	-0.3379	-0.294252	0.0418447	0.026144	0.257594	-0.12215	-0.0628014	1.05996	0.97515	0.11473	0.0612498	0.714969	1.44828	0.20672	27.4919	27.8482	27.5525	27.2921	27.2582	27.3286	27.4955	27.3073	27.207	27.6166	27.2356	27.2676	27.3912	27.4756	27.3786	27.2725	27.5516	27.3742	27.4919	27.8482	27.5525	27.2921	27.2582	27.3286	27.4955	27.3073	27.207	27.6166
flgL	P96501	Flagellar hook-associated protein 3	sp|P96501|FLGL_BACSU Flagellar hook-associated protein 3 OS=Bacillus subtilis (strain 168) OX=224308 GN=flgL PE=3 SV=1	10	33.6	0	323.31	-0.225568	-0.141289	-0.0449994	0.097278	0.380737	0.200169	0.14217	0.349302	0.217031	0.154125	0.354155	0.63668	0.569309	0.511983	28.9546	29.5372	28.7873	29.0673	28.6319	28.9033	29.108	28.91	28.8373	28.7441	28.582	28.8108	28.6463	28.5319	28.8238	28.6323	28.8656	28.9309	28.9546	29.5372	28.7873	29.0673	28.6319	28.9033	29.108	28.91	28.8373	28.7441
flgL	P96501	Flagellar hook-associated protein 3	sp|P96501|FLGL_BACSU Flagellar hook-associated protein 3 OS=Bacillus subtilis (strain 168) OX=224308 GN=flgL PE=3 SV=1	10	33.6	0	323.31	-0.225568	-0.141289	-0.0449994	0.097278	0.380737	0.200169	0.14217	0.349302	0.217031	0.154125	0.354155	0.63668	0.569309	0.511983	28.9546	29.5372	28.7873	29.0673	28.6319	28.9033	29.108	28.91	28.8373	28.7441	28.582	28.8108	28.6463	28.5319	28.8238	28.6323	28.8656	28.9309	28.9546	29.5372	28.7873	29.0673	28.6319	28.9033	29.108	28.91	28.8373	28.7441
yqxJ	P24809	Uncharacterized protein YqxJ	sp|P24809|YQXJ_BACSU Uncharacterized protein YqxJ OS=Bacillus subtilis (strain 168) OX=224308 GN=yqxJ PE=4 SV=1	8	60.8	0	20.074	-0.112415	-0.0284932	0.35165	0.663213	0.561642	0.097578	-0.130064	0.106401	0.0263202	0.625046	0.779216	0.639192	0.153873	0.133982	25.7728	26.3135	25.1877	25.497	25.4238	26.0161	25.8324	25.8956	25.4605	25.1567	24.8677	25.5647	25.6774	25.2593	25.7074	25.2684	25.9506	26.3597	25.7728	26.3135	25.1877	25.497	25.4238	26.0161	25.8324	25.8956	25.4605	25.1567
yqxI	P24812	Uncharacterized protein YqxI	sp|P24812|YQXI_BACSU Uncharacterized protein YqxI OS=Bacillus subtilis (strain 168) OX=224308 GN=yqxI PE=4 SV=1	1	9.4	0.00077942	2.9002	2.39187	-1.02583	-1.88857	-1.32586	0.263301	4.54374	0	0.467761	0.186216	0.580151	0.382652	0.0398877	1.38408	NaN	NaN	21.9847	22.5056	22.8689	22.4664	22.8069	NaN	NaN	NaN	NaN	22.142	NaN	NaN	NaN	NaN	NaN	NaN	NaN	16.4763	21.9847	22.5056	22.8689	22.4664	22.8069	19.647	18.4365	19.8056	19.4424
tenA	P25052	Aminopyrimidine aminohydrolase	sp|P25052|TENA_BACSU Aminopyrimidine aminohydrolase OS=Bacillus subtilis (strain 168) OX=224308 GN=tenA PE=1 SV=1	12	51.7	0	187.3	-0.472006	-0.770894	-0.44965	-0.627168	-0.0109545	-0.0333106	-0.154681	0.878485	1.37275	0.772392	1.1555	0.0132252	0.0591356	0.351423	26.7349	27.3033	26.7212	26.4296	26.4399	26.4738	26.1484	26.019	26.2793	27.0482	27.1949	26.5491	26.4054	26.8295	26.2084	26.4823	26.4405	25.988	26.7349	27.3033	26.7212	26.4296	26.4399	26.4738	26.1484	26.019	26.2793	27.0482
tenI	P25053	Thiazole tautomerase	sp|P25053|TENI_BACSU Thiazole tautomerase OS=Bacillus subtilis (strain 168) OX=224308 GN=tenI PE=1 SV=1	7	41.5	0	34.092	-0.124121	-0.407055	-0.00118891	-0.310801	-0.170745	-0.293676	-0.266998	0.427164	1.36764	0.00258839	0.832792	0.407893	2.04339	1.21648	24.9661	24.6146	24.8973	24.6676	24.6449	24.7931	24.3665	24.3126	24.5777	25.2753	24.8391	24.8758	25.0152	25.0344	24.9371	24.6125	24.7601	24.6852	24.9661	24.6146	24.8973	24.6676	24.6449	24.7931	24.3665	24.3126	24.5777	25.2753
ccpA	P25144	Catabolite control protein A	sp|P25144|CCPA_BACSU Catabolite control protein A OS=Bacillus subtilis (strain 168) OX=224308 GN=ccpA PE=1 SV=1	5	19.5	0	20.413	-0.267459	-0.529566	0.0178922	-0.199334	0.202347	-0.0830046	-0.127885	0.656423	1.38491	0.0689673	1.09468	0.564028	0.223589	0.666527	24.2701	24.5986	24.1455	24.3142	23.9992	23.8985	23.9369	23.7266	23.762	24.2613	24.0617	24.0842	24.1653	24.26	24.0356	24.0341	23.8351	23.94	24.2701	24.5986	24.1455	24.3142	23.9992	23.8985	23.9369	23.7266	23.762	24.2613
ywaD	P25152	Aminopeptidase YwaD	sp|P25152|BSAP_BACSU Aminopeptidase YwaD OS=Bacillus subtilis (strain 168) OX=224308 GN=ywaD PE=1 SV=2	2	5.1	0.0015432	2.8087	-0.143054	1.55735	-0.952832	0.12134	-0.70445	0.105328	0.731558	0.034456	0.562617	0.521462	0.158381	0.240452	0.0304289	0.647258	NaN	21.9686	21.9582	21.8982	21.4938	NaN	21.7478	22.4477	23.2214	21.1484	21.6546	22.0552	21.3436	21.3702	NaN	21.8272	21.5936	21.8015	18.8181	21.9686	21.9582	21.8982	21.4938	18.9237	21.7478	22.4477	23.2214	21.1484
mnmG	P25812	tRNA uridine 5-carboxymethylaminomethyl modification enzyme MnmG	sp|P25812|MNMG_BACSU tRNA uridine 5-carboxymethylaminomethyl modification enzyme MnmG OS=Bacillus subtilis (strain 168) OX=224308 GN=mnmG PE=3 SV=1	5	10.5	0	4.2834	-0.779453	-0.814467	-1.24137	-0.541621	0.299514	0.761428	0.0266679	1.15818	1.1965	0.364421	0.560569	0.449191	0.213807	0.0221554	21.9784	22.8071	22.6147	21.8595	21.8436	21.3586	21.4837	21.8956	21.5774	22.0188	22.3022	22.1805	21.6745	22.657	NaN	22.3303	21.4466	21.0998	21.9784	22.8071	22.6147	21.8595	21.8436	21.3586	21.4837	21.8956	21.5774	22.0188
rsmG	P25813	Ribosomal RNA small subunit methyltransferase G	sp|P25813|RSMG_BACSU Ribosomal RNA small subunit methyltransferase G OS=Bacillus subtilis (strain 168) OX=224308 GN=rsmG PE=1 SV=1	7	34.7	0	49.753	0.152905	0.104708	0.104305	0.0611134	-0.179118	-0.130519	-0.135524	0.375605	0.327615	0.636776	0.553472	0.604129	0.367936	0.858506	24.3663	24.6453	24.2698	24.3438	24.7833	24.613	24.4377	24.6412	24.5167	24.5649	24.666	24.5878	24.8169	24.7125	24.6023	24.7042	24.5919	24.706	24.3663	24.6453	24.2698	24.3438	24.7833	24.613	24.4377	24.6412	24.5167	24.5649
pyrF	P25971	Orotidine 5-phosphate decarboxylase	sp|P25971|PYRF_BACSU Orotidine 5-phosphate decarboxylase OS=Bacillus subtilis (strain 168) OX=224308 GN=pyrF PE=1 SV=1	15	66.5	0	144.1	0.172651	-0.045695	0.0153548	-0.144686	-0.239656	-0.0823599	-0.140666	0.940006	0.26341	0.0639685	1.02342	1.4518	0.372872	1.11819	26.9423	27.0771	26.8796	27.1574	27.2376	27.022	26.8661	26.9851	26.9108	27.2929	27.1969	27.1283	27.3546	27.1766	27.1329	26.9887	27.1468	27.0485	26.9423	27.0771	26.8796	27.1574	27.2376	27.022	26.8661	26.9851	26.9108	27.2929
pyrE	P25972	Orotate phosphoribosyltransferase	sp|P25972|PYRE_BACSU Orotate phosphoribosyltransferase OS=Bacillus subtilis (strain 168) OX=224308 GN=pyrE PE=1 SV=1	2	10.2	0	50.588	-0.0695394	-0.580485	0.0276877	-0.344261	-0.247877	-0.345104	-0.484102	0.202704	1.62376	0.0789588	1.15778	0.772697	1.06817	1.57919	27.1835	26.7897	27.1164	26.9819	26.9799	26.9192	26.4199	26.5723	26.3559	27.349	27.1985	27.2857	27.527	27.1773	27.212	26.7338	26.9639	27.1028	27.1835	26.7897	27.1164	26.9819	26.9799	26.9192	26.4199	26.5723	26.3559	27.349
pyrK	P25983	Dihydroorotate dehydrogenase B (NAD(+)), electron transfer subunit	sp|P25983|PYRK_BACSU Dihydroorotate dehydrogenase B (NAD(+)), electron transfer subunit OS=Bacillus subtilis (strain 168) OX=224308 GN=pyrK PE=1 SV=1	5	20.3	0	8.1848	-0.040301	0.180406	-0.185981	-0.850513	-0.481939	-0.336259	0.548981	0.0372034	0.362631	0.216909	0.759495	1.04105	0.318039	0.487988	22.4282	22.4488	22.909	22.6277	23.074	21.9634	22.6826	22.6025	23.042	22.8501	23.0202	23.3615	22.3722	23.3668	22.9349	23.0726	21.7336	21.8741	22.4282	22.4488	22.909	22.6277	23.074	21.9634	22.6826	22.6025	23.042	22.8501
pyrAA	P25993	Carbamoyl-phosphate synthase pyrimidine-specific small chain	sp|P25993|CARA_BACSU Carbamoyl phosphate synthase pyrimidine-specific small chain OS=Bacillus subtilis (strain 168) OX=224308 GN=pyrAA PE=1 SV=1	9	23.4	0	24.536	-0.0440197	-0.156176	0.114124	0.0547307	-0.0668888	-0.225033	-0.277795	0.0549281	0.63719	0.29911	0.144788	0.255728	0.309368	0.895885	24.0301	24.0916	24.2277	23.9247	24.5717	23.7209	23.8254	23.9243	24.1311	24.0439	24.1699	24.3362	24.1301	24.5469	24.2154	24.4462	24.2015	24.0665	24.0301	24.0916	24.2277	23.9247	24.5717	23.7209	23.8254	23.9243	24.1311	24.0439
pyrAB	P25994	Carbamoyl-phosphate synthase pyrimidine-specific large chain	sp|P25994|CARB_BACSU Carbamoyl phosphate synthase pyrimidine-specific large chain OS=Bacillus subtilis (strain 168) OX=224308 GN=pyrAB PE=1 SV=1	33	30.2	0	221.64	-0.072216	-0.0817585	-0.155917	-0.255637	-0.219748	-0.136047	-0.0458698	0.0769205	0.146513	0.266928	0.511763	0.513116	0.142551	0.0695068	27.9166	28.3964	28.4072	28.1269	28.6755	27.7012	28.048	28.012	28.415	28.3413	28.5333	28.5048	28.0014	28.7085	28.2019	28.5823	28.0206	28.0097	27.9166	28.3964	28.4072	28.1269	28.6755	27.7012	28.048	28.012	28.415	28.3413
pyrC	P25995	Dihydroorotase	sp|P25995|PYRC_BACSU Dihydroorotase OS=Bacillus subtilis (strain 168) OX=224308 GN=pyrC PE=3 SV=2	8	21.3	0	20.695	-0.269743	-0.686485	0.0457643	-0.0582898	0.112361	-0.203146	-0.515834	0.553317	1.43013	0.0713846	0.0911592	0.215186	0.357262	0.971705	23.9339	24.4017	23.8399	23.6882	24.0308	23.6474	23.1383	23.5206	23.4571	23.7716	23.966	24.1009	23.7258	24.3771	23.8729	24.0603	24.1151	23.4882	23.9339	24.4017	23.8399	23.6882	24.0308	23.6474	23.1383	23.5206	23.4571	23.7716
pyrD	P25996	Dihydroorotate dehydrogenase B (NAD(+)), catalytic subunit	sp|P25996|PYRDB_BACSU Dihydroorotate dehydrogenase B (NAD(+)), catalytic subunit OS=Bacillus subtilis (strain 168) OX=224308 GN=pyrD PE=1 SV=1	4	15.1	0	11.781	-0.52109	-0.856244	-0.0864309	-0.416273	0.161477	-0.273182	-0.278495	0.995044	1.51539	0.177848	1.55604	0.450818	0.467695	0.52574	23.8203	23.9965	23.5811	23.3543	23.5753	22.9049	23.1094	23.1765	22.5432	23.4651	23.7912	23.657	23.2641	23.7965	23.5934	23.2171	23.3243	23.1231	23.8203	23.9965	23.5811	23.3543	23.5753	22.9049	23.1094	23.1765	22.5432	23.4651
spo0J	P26497	Stage 0 sporulation protein J	sp|P26497|SP0J_BACSU Stage 0 sporulation protein J OS=Bacillus subtilis (strain 168) OX=224308 GN=spo0J PE=1 SV=2	5	20.2	0	15.539	0.202904	0.217331	-0.162493	-0.0463238	-0.144601	0.220797	0.119054	0.279023	0.349264	0.271262	0.143118	0.221143	0.324049	0.426898	22.2773	21.6395	22.358	21.9568	22.5813	22.3455	22.1531	22.318	22.4558	22.2266	22.0875	22.3945	21.6545	22.3341	22.2326	22.1369	22.0843	22.3485	22.2773	21.6395	22.358	21.9568	22.5813	22.3455	22.1531	22.318	22.4558	22.2266
gsiB	P26907	Glucose starvation-inducible protein B	sp|P26907|GSIB_BACSU Glucose starvation-inducible protein B OS=Bacillus subtilis (strain 168) OX=224308 GN=gsiB PE=1 SV=3	9	69.1	0	144.02	-0.332293	0.142105	-0.108514	0.38902	0.557512	0.333733	0.310596	0.576264	0.243091	0.133803	0.456197	0.879245	0.561642	0.395121	34.3538	34.995	34.6543	34.2882	34.0539	34.6642	34.8354	35.0289	34.5651	34.0228	33.7693	34.5385	33.9381	33.7014	34.3656	33.9477	34.6397	34.9103	34.3538	34.995	34.6543	34.2882	34.0539	34.6642	34.8354	35.0289	34.5651	34.0228
rplU	P26908	50S ribosomal protein L21	sp|P26908|RL21_BACSU Large ribosomal subunit protein bL21 OS=Bacillus subtilis (strain 168) OX=224308 GN=rplU PE=1 SV=1	2	24.5	0	33.227	-0.279052	-0.287192	-0.124383	-0.266526	0.157625	0.00295575	0.136958	0.580428	0.62339	0.246427	0.506078	0.290232	0.00508984	0.268456	27.2202	27.8202	27.5787	27.3454	27.4044	27.0322	27.2633	27.1826	27.3116	27.4096	27.5939	27.1428	27.0544	27.551	27.1677	27.4858	26.9192	26.9417	27.2202	27.8202	27.5787	27.3454	27.4044	27.0322	27.2633	27.1826	27.3116	27.4096
tagD	P27623	Glycerol-3-phosphate cytidylyltransferase	sp|P27623|TAGD_BACSU Glycerol-3-phosphate cytidylyltransferase OS=Bacillus subtilis (strain 168) OX=224308 GN=tagD PE=1 SV=1	5	27.1	0	21.678	-0.42996	-0.503542	-0.250427	-0.57209	-0.0525996	-0.232133	0.0159486	1.05035	1.27876	0.523221	1.34308	0.0884032	0.538534	0.0422815	27.3974	27.8667	27.4784	27.3556	26.9257	27.1712	27.2652	27.035	26.9317	27.8876	27.6571	27.3556	27.6627	27.2955	27.1907	27.0352	27.2148	26.934	27.3974	27.8667	27.4784	27.3556	26.9257	27.1712	27.2652	27.035	26.9317	27.8876
tpiA	P27876	Triosephosphate isomerase	sp|P27876|TPIS_BACSU Triosephosphate isomerase OS=Bacillus subtilis (strain 168) OX=224308 GN=tpiA PE=1 SV=3	15	44.3	0	260.07	-0.170202	-0.409655	-0.0562897	-0.0466785	0.123348	0.00943565	-0.239628	0.744059	0.982042	0.114992	0.0843283	0.351669	0.0209253	0.468348	28.0473	28.3325	28.2119	27.9713	27.9592	28.1507	27.9466	27.9439	27.4723	28.3093	27.967	27.9454	28.2831	27.8736	27.8962	27.7163	28.1901	28.1753	28.0473	28.3325	28.2119	27.9713	27.9592	28.1507	27.9466	27.9439	27.4723	28.3093
spoVG	P28015	Putative septation protein SpoVG	sp|P28015|SP5G_BACSU Putative septation protein SpoVG OS=Bacillus subtilis (strain 168) OX=224308 GN=spoVG PE=1 SV=1	6	53.6	0	93.978	-0.375704	-0.291522	-0.0300738	0.03847	0.604084	0.258453	0.274092	0.887983	0.559721	0.0625569	0.110364	1.37161	0.73912	0.627997	30.8015	31.1218	30.5676	30.605	30.3126	30.4463	30.7727	30.6259	30.2178	30.4277	30.0798	30.1712	30.395	29.9519	30.2416	30.1542	30.3912	30.2486	30.8015	31.1218	30.5676	30.605	30.3126	30.4463	30.7727	30.6259	30.2178	30.4277
ftsA	P28264	Cell division protein FtsA	sp|P28264|FTSA_BACSU Cell division protein FtsA OS=Bacillus subtilis (strain 168) OX=224308 GN=ftsA PE=1 SV=2	5	9.3	0	6.5357	0.485172	0.851264	-1.27339	-0.566882	-0.822642	0.935921	0.595504	0.349706	0.622432	0.420245	0.431367	0.606454	0.302699	0.467717	21.6973	22.0794	23.3914	22.6247	23.1078	22.8911	23.307	23.2208	23.1941	22.8401	23.6667	23.1293	NaN	23.8647	22.0274	23.6057	22.1626	22.1671	21.6973	22.0794	23.3914	22.6247	23.1078	22.8911	23.307	23.2208	23.1941	22.8401
secA	P28366	Protein translocase subunit SecA	sp|P28366|SECA_BACSU Protein translocase subunit SecA OS=Bacillus subtilis (strain 168) OX=224308 GN=secA PE=1 SV=1	20	25.4	0	133.01	-0.150412	-0.35991	-0.0288035	-0.186053	0.191647	0.0700391	0.0177905	0.573704	1.28565	0.0893591	0.829337	0.835685	0.218922	0.0475961	26.2559	26.4317	26.151	25.9631	26.2044	26.2199	26.0487	25.7227	25.9875	25.9774	26.2063	26.08	25.8971	26.2181	26.0621	26.0601	25.8292	25.8162	26.2559	26.4317	26.151	25.9631	26.2044	26.2199	26.0487	25.7227	25.9875	25.9774
prfB	P28367	Peptide chain release factor 2	sp|P28367|RF2_BACSU Peptide chain release factor 2 OS=Bacillus subtilis (strain 168) OX=224308 GN=prfB PE=1 SV=2	5	18	0	25.235	-0.0162099	-0.179492	0.016482	-0.244448	-0.241304	-0.273996	-0.176348	0.0183951	0.237244	0.0362562	1.4411	0.360698	0.607755	0.430119	22.9257	22.6674	23.5087	23.0186	23.2713	22.7633	22.7599	22.6472	23.1561	23.1766	23.2884	23.3606	23.0712	23.5485	23.2554	23.0474	23.0452	22.9998	22.9257	22.6674	23.5087	23.0186	23.2713	22.7633	22.7599	22.6472	23.1561	23.1766
yvyD	P28368	Putative sigma-54 modulation protein	sp|P28368|HPF_BACSU Ribosome hibernation promotion factor OS=Bacillus subtilis (strain 168) OX=224308 GN=yvyD PE=1 SV=2	5	28	0	88.05	0.485625	0.648645	0.105505	0.239971	-0.359574	0.020546	0.0491002	0.835612	1.50658	0.328628	0.739383	0.927442	0.0277466	0.0961772	26.0277	25.5586	25.9567	25.9133	26.4548	26.6319	26.4723	26.2763	26.7403	26.3128	26.1006	26.2083	26.4841	26.1006	26.3535	26.2845	26.6894	26.3677	26.0277	25.5586	25.9567	25.9133	26.4548	26.6319	26.4723	26.2763	26.7403	26.3128
groL	P28598	60 kDa chaperonin	sp|P28598|CH60_BACSU Chaperonin GroEL OS=Bacillus subtilis (strain 168) OX=224308 GN=groEL PE=1 SV=3	23	41	0	323.31	-0.138019	-0.240023	-0.0184669	-0.0582797	0.426958	0.307406	0.245214	0.439066	0.776946	0.0557273	0.215453	1.32687	1.37245	1.32972	28.3157	28.6675	28.3132	28.3643	28.2225	28.2955	28.2913	28.1797	28.1052	28.1186	28.0501	27.8467	28.112	28.0105	27.8376	27.886	28.078	27.8766	28.3157	28.6675	28.3132	28.3643	28.2225	28.2955	28.2913	28.1797	28.1052	28.1186
groS	P28599	10 kDa chaperonin	sp|P28599|CH10_BACSU Co-chaperonin GroES OS=Bacillus subtilis (strain 168) OX=224308 GN=groES PE=1 SV=2	5	53.2	0	51.447	0.761852	0.849009	0.028258	0.254145	-0.256095	0.477499	0.338769	0.67624	0.757415	0.0313757	0.525045	0.210415	0.707632	0.863065	29.8542	28.4484	29.4944	30.124	30.0341	29.9245	30.1339	30.3045	29.9056	29.8151	29.2636	29.4866	30.0458	29.2078	29.3964	29.6644	30.0528	29.6105	29.8542	28.4484	29.4944	30.124	30.0341	29.9245	30.1339	30.3045	29.9056	29.8151
motB	P28612	Motility protein B	sp|P28612|MOTB_BACSU Motility protein B OS=Bacillus subtilis (strain 168) OX=224308 GN=motB PE=1 SV=1	3	7.7	0	27.567	-0.186229	-0.65253	-0.424054	-0.542467	0.330006	0.567831	0.219943	0.19169	0.810292	0.456448	0.589521	0.294573	0.935806	0.322126	24.689	25.3702	24.3327	24.9201	24.2162	24.6969	24.3163	24.3279	23.79	25.1377	24.0868	24.1774	23.7157	24.0312	24.3828	23.5035	24.2141	24.0569	24.689	25.3702	24.3327	24.9201	24.2162	24.6969	24.3163	24.3279	23.79	25.1377
rph	P28619	Ribonuclease PH	sp|P28619|RNPH_BACSU Ribonuclease PH OS=Bacillus subtilis (strain 168) OX=224308 GN=rph PE=1 SV=1	2	7.3	0.0015408	2.8025	-0.638444	-2.06142	0.0174357	0.131935	0.267471	-0.388409	-1.92589	1.79534	0.536228	0.0332235	0.335159	0.635438	1.42353	0.500807	23.4197	23.7054	23.8227	22.9613	22.9167	23.1545	23.1932	22.8788	NaN	23.6729	23.2452	23.2272	23.5896	23.262	23.3461	23.4588	23.5216	23.5608	23.4197	23.7054	23.8227	22.9613	22.9167	23.1545	23.1932	22.8788	18.6915	23.6729
sipS	P28628	Signal peptidase I S	sp|P28628|LEPS_BACSU Signal peptidase I S OS=Bacillus subtilis (strain 168) OX=224308 GN=sipS PE=1 SV=1	6	30.4	0	12.658	0.119614	-0.310373	-0.0512149	-0.0467078	-0.168986	0.00184313	-0.432651	0.446596	1.14487	0.222981	0.186027	0.716186	0.00623754	1.46441	22.8752	22.9862	23.1116	22.9514	23.2676	23.1128	22.5471	22.6167	22.8779	23.1726	23.0111	23.2961	23.0992	23.1071	23.1199	23.1994	23.0879	23.0524	22.8752	22.9862	23.1116	22.9514	23.2676	23.1128	22.5471	22.6167	22.8779	23.1726
pabA	P28819	Aminodeoxychorismate/anthranilate synthase component 2	sp|P28819|PABA_BACSU Aminodeoxychorismate/anthranilate synthase component 2 OS=Bacillus subtilis (strain 168) OX=224308 GN=pabA PE=2 SV=1	4	14.9	0	8.604	-0.582799	-0.758879	0.0635007	-0.0744915	0.0878989	-0.5584	-0.596489	1.24549	1.78538	0.0990582	0.120129	0.134092	1.17454	1.3829	24.5781	24.9658	24.8139	24.4499	23.8698	24.2898	24.1827	24.1615	23.737	24.7597	25.0235	24.3109	24.838	24.6109	24.8357	24.7053	24.5229	24.6424	24.5781	24.9658	24.8139	24.4499	23.8698	24.2898	24.1827	24.1615	23.737	24.7597
folB	P28823	Dihydroneopterin aldolase	sp|P28823|FOLB_BACSU Dihydroneopterin aldolase OS=Bacillus subtilis (strain 168) OX=224308 GN=folB PE=3 SV=1	5	35.8	0	14.392	-0.531267	-0.568589	-0.187197	-0.215312	0.35768	0.0136108	0.0044028	1.12994	1.22498	0.689544	0.346561	0.792684	0.0559187	0.00553267	25.4078	25.896	25.3675	25.0628	24.9002	25.1145	25.2239	24.947	24.7947	25.1203	25.4033	25.0746	25.1104	25.0001	24.9262	24.8281	25.4254	24.6989	25.4078	25.896	25.3675	25.0628	24.9002	25.1145	25.2239	24.947	24.7947	25.1203
cheA	P29072	Chemotaxis protein CheA	sp|P29072|CHEA_BACSU Chemotaxis protein CheA OS=Bacillus subtilis (strain 168) OX=224308 GN=cheA PE=1 SV=2	17	22.8	0	49.665	-0.228032	-0.273464	0.0176551	-0.149041	0.131185	-0.114502	0.00676219	0.55936	0.719718	0.0574054	0.556239	0.325427	0.355084	0.0202618	25.8011	26.1887	26.269	25.6888	26.0475	25.8386	25.7976	25.7328	25.908	25.8458	26.0705	25.949	25.9012	26.1396	25.8775	25.9924	25.7553	25.6705	25.8011	26.1887	26.269	25.6888	26.0475	25.8386	25.7976	25.7328	25.908	25.8458
vpr	P29141	Minor extracellular protease vpr	sp|P29141|SUBV_BACSU Minor extracellular protease Vpr OS=Bacillus subtilis (strain 168) OX=224308 GN=vpr PE=1 SV=1	19	29.5	0	199.65	0.676173	1.27666	-0.226557	0.0297451	-0.178644	0.724085	1.06827	0.962683	1.70393	0.591253	0.0500882	0.229712	2.36927	1.87271	24.7455	25.6421	25.2725	25.8204	25.7888	26.0795	26.1325	26.5711	26.7866	25.2556	25.6886	25.2519	25.0763	25.2987	25.1415	25.6319	25.5018	25.1517	24.7455	25.6421	25.2725	25.8204	25.7888	26.0795	26.1325	26.5711	26.7866	25.2556
folK	P29252	2-amino-4-hydroxy-6-hydroxymethyldihydropteridine pyrophosphokinase	sp|P29252|HPPK_BACSU 2-amino-4-hydroxy-6-hydroxymethyldihydropteridine pyrophosphokinase OS=Bacillus subtilis (strain 168) OX=224308 GN=folK PE=3 SV=2	3	22.8	0	9.5065	-0.882954	-1.40537	-0.0583509	-0.274345	0.512936	-0.311667	-0.618089	1.04882	1.56778	0.0598931	0.289789	0.503631	0.620298	1.0077	22.9036	23.5888	22.5048	22.4856	22.0168	21.8459	21.7868	21.7908	21.2035	22.4365	23.0519	21.97	22.417	22.3117	22.5546	22.4087	21.7903	22.4363	22.9036	23.5888	22.5048	22.4856	22.0168	21.8459	21.7868	21.7908	21.2035	22.4365
purA	P29726	Adenylosuccinate synthetase	sp|P29726|PURA_BACSU Adenylosuccinate synthetase OS=Bacillus subtilis (strain 168) OX=224308 GN=purA PE=3 SV=1	14	30.2	0	63.335	-0.0948766	-0.377804	-0.0517356	-0.389476	-0.107572	-0.150713	-0.0959002	0.109795	0.820324	0.0826263	0.866764	0.166437	0.193448	0.278955	24.1669	24.7282	24.6374	24.2299	24.9226	24.0954	23.9588	24.1265	24.3138	24.2823	24.8372	24.7357	24.3175	24.8034	24.5792	24.2987	24.0456	24.3425	24.1669	24.7282	24.6374	24.2299	24.9226	24.0954	23.9588	24.1265	24.3138	24.2823
guaA	P29727	GMP synthase [glutamine-hydrolyzing]	sp|P29727|GUAA_BACSU GMP synthase [glutamine-hydrolyzing] OS=Bacillus subtilis (strain 168) OX=224308 GN=guaA PE=3 SV=3	11	22.2	0	67.185	-0.428528	-0.696813	-0.192989	-0.32033	0.146498	-0.0890408	-0.229985	1.27081	2.12196	0.36617	0.71346	0.310199	0.173971	0.674783	25.6833	25.953	26.0295	25.4907	25.6463	25.2433	25.3334	25.0808	25.1611	25.6072	26.0575	25.5615	25.4068	25.8551	25.3854	25.6323	25.4415	25.1914	25.6833	25.953	26.0295	25.4907	25.6463	25.2433	25.3334	25.0808	25.1611	25.6072
glpP	P30300	Glycerol uptake operon antiterminator regulatory protein	sp|P30300|GLPP_BACSU Glycerol uptake operon antiterminator regulatory protein OS=Bacillus subtilis (strain 168) OX=224308 GN=glpP PE=2 SV=1	5	28.6	0	21.229	-0.166804	-0.501799	0.161633	-0.527792	-0.0419038	-0.37034	-0.0159105	0.209615	0.683022	0.389958	1.1153	0.0473034	0.945535	0.0268382	22.9633	23.8014	22.967	22.9604	23.0235	23.2475	22.5828	22.8655	22.7781	23.4092	23.3177	23.1306	23.719	23.4138	23.2096	22.7847	23.0474	22.4421	22.9633	23.8014	22.967	22.9604	23.0235	23.2475	22.5828	22.8655	22.7781	23.4092
hemL	P30949	Glutamate-1-semialdehyde 2,1-aminomutase	sp|P30949|GSA_BACSU Glutamate-1-semialdehyde 2,1-aminomutase OS=Bacillus subtilis (strain 168) OX=224308 GN=hemL PE=1 SV=1	16	41.9	0	137.61	-0.0234356	0.383616	-0.12162	-0.112033	-0.0950864	0.00309817	0.400563	0.044	1.63387	0.255594	0.228971	0.187271	0.00587153	1.98884	26.4951	26.2494	26.3193	26.6536	26.1729	26.167	26.791	26.7257	26.6979	26.3426	26.7866	26.2199	26.2726	26.3866	26.325	26.3921	26.4014	26.2195	26.4951	26.2494	26.3193	26.6536	26.1729	26.167	26.791	26.7257	26.6979	26.3426
hemB	P30950	Delta-aminolevulinic acid dehydratase	sp|P30950|HEM2_BACSU Delta-aminolevulinic acid dehydratase OS=Bacillus subtilis (strain 168) OX=224308 GN=hemB PE=3 SV=1	6	23.8	0	24.786	-0.48321	-0.581057	-0.0180683	-0.165029	0.143367	-0.321774	-0.272661	1.37513	1.52468	0.0442916	0.568861	0.368288	1.05561	0.795356	23.8068	24.2169	24.0638	23.4253	23.4433	23.7692	23.6186	23.1965	23.5292	23.871	24.0837	23.7027	23.8141	24.0327	23.7563	23.768	23.7439	23.6504	23.8068	24.2169	24.0638	23.4253	23.4433	23.7692	23.6186	23.1965	23.5292	23.871
aroB	P31102	3-dehydroquinate synthase	sp|P31102|AROB_BACSU 3-dehydroquinate synthase OS=Bacillus subtilis (strain 168) OX=224308 GN=aroB PE=3 SV=1	4	10.5	0	6.8844	-0.14374	0.068641	-0.166787	-0.578604	-0.172921	-0.149874	0.474325	0.168405	0.0725717	0.20041	0.569136	0.278382	0.149069	0.433978	22.6822	23.1399	23.4415	22.7691	23.4086	22.6547	23.2417	22.6924	23.5355	23.2765	23.407	23.0989	22.7119	23.6639	22.9063	23.3865	22.6018	22.0583	22.6822	23.1399	23.4415	22.7691	23.4086	22.6547	23.2417	22.6924	23.5355	23.2765
ndk	P31103	Nucleoside diphosphate kinase	sp|P31103|NDK_BACSU Nucleoside diphosphate kinase OS=Bacillus subtilis (strain 168) OX=224308 GN=ndk PE=1 SV=3	7	45	0	152.47	-0.451555	-0.616601	-0.322297	-0.465384	0.0609303	-0.0683276	-0.0902869	1.65173	1.81811	1.13206	1.49845	0.161027	0.259805	0.2798	28.5214	28.6901	28.3626	28.219	27.9575	28.0429	28.0599	27.98	27.6844	28.6051	28.5298	28.2564	28.2822	28.0864	28.0558	27.9451	28.0959	27.9541	28.5214	28.6901	28.3626	28.219	27.9575	28.0429	28.0599	27.98	27.6844	28.6051
aroC	P31104	Chorismate synthase	sp|P31104|AROC_BACSU Chorismate synthase OS=Bacillus subtilis (strain 168) OX=224308 GN=aroC PE=1 SV=3	11	30	0	49.354	-0.120094	0.0352847	-0.118872	-0.218236	0.217185	0.215964	0.470706	0.156051	0.112969	0.17087	0.353533	0.954857	0.239105	0.778243	24.7689	25.0348	25.0048	24.7971	25.2783	24.3729	24.9397	24.8591	25.1156	24.6163	24.8252	24.7155	24.3551	25.0819	24.3633	24.8832	24.0925	24.5266	24.7689	25.0348	25.0048	24.7971	25.2783	24.3729	24.9397	24.8591	25.1156	24.6163
hepS	P31112	Heptaprenyl diphosphate synthase component 1	sp|P31112|HEPS1_BACSU Heptaprenyl diphosphate synthase component 1 OS=Bacillus subtilis (strain 168) OX=224308 GN=hepS PE=1 SV=1	4	15.9	0	9.3351	0.180187	-0.0565834	0.110215	0.0348428	-0.160855	-0.0908833	-0.252281	0.24269	0.0697058	0.402142	0.0511793	0.226873	0.220135	0.421358	23.6547	22.8484	23.5665	23.3673	23.7764	23.4665	23.3761	23.4237	23.1001	23.5248	23.5087	23.5187	23.8334	23.5234	23.5261	23.3818	23.9892	23.2857	23.6547	22.8484	23.5665	23.3673	23.7764	23.4665	23.3761	23.4237	23.1001	23.5248
ypuA	P31847	Uncharacterized protein YpuA	sp|P31847|YPUA_BACSU Uncharacterized protein YpuA OS=Bacillus subtilis (strain 168) OX=224308 GN=ypuA PE=1 SV=2	8	34.5	0	260.07	-0.341342	-0.179976	-0.00349681	0.236693	0.423457	0.085612	0.00678825	1.56407	0.677938	0.00750049	0.518225	1.79888	0.221967	0.011269	27.9022	28.1603	27.9751	27.6757	27.5651	27.7729	27.9499	27.8967	27.6511	27.6398	27.4476	27.6799	27.6777	27.3248	27.7542	27.4845	28.0338	27.959	27.9022	28.1603	27.9751	27.6757	27.5651	27.7729	27.9499	27.8967	27.6511	27.6398
cspB	P32081	Cold shock protein CspB	sp|P32081|CSPB_BACSU Cold shock protein CspB OS=Bacillus subtilis (strain 168) OX=224308 GN=cspB PE=1 SV=1	5	92.5	0	176.72	0.285905	0.0268764	0.389913	0.800247	0.244085	0.140076	-0.529285	0.185533	0.0169176	0.804391	1.03131	0.183627	0.124999	0.650652	25.6819	24.0954	25.1086	24.5966	25.3207	25.8264	24.9096	25.4108	24.6461	24.5924	24.6181	24.9432	24.9344	24.9173	25.4718	25.0497	25.4661	26.0387	25.6819	24.0954	25.1086	24.5966	25.3207	25.8264	24.9096	25.4108	24.6461	24.5924
hemE	P32395	Uroporphyrinogen decarboxylase	sp|P32395|DCUP_BACSU Uroporphyrinogen decarboxylase OS=Bacillus subtilis (strain 168) OX=224308 GN=hemE PE=1 SV=1	5	12.7	0	6.844	-0.0122496	0.113	-0.232737	-0.364875	-0.190931	0.0295563	0.286944	0.024975	0.371664	0.533674	2.13232	1.01248	0.0459604	1.03353	23.1756	23.3676	23.3969	23.441	23.012	23.4504	23.2386	23.5988	23.4418	23.6058	23.4404	23.4668	23.0594	23.158	23.5974	23.1268	23.2341	23.0573	23.1756	23.3676	23.3969	23.441	23.012	23.4504	23.2386	23.5988	23.4418	23.6058
hemH	P32396	Ferrochelatase	sp|P32396|CPFC_BACSU Coproporphyrin III ferrochelatase OS=Bacillus subtilis (strain 168) OX=224308 GN=cpfC PE=1 SV=1	3	12.3	0	5.7689	0.323411	0.00556246	0.146465	-2.40267	0.00615374	0.1831	2.41439	0.636317	0.00733814	0.310796	0.572787	0.00801283	0.778822	0.57542	22.6963	23.3485	23.1202	23.431	23.346	23.3584	22.7606	23.3009	23.1203	23.0744	23.32	22.7522	23.2175	23.3363	23.0321	NaN	NaN	23.6681	22.6963	23.3485	23.1202	23.431	23.346	23.3584	22.7606	23.3009	23.1203	23.0744
yhgE	P32399	Uncharacterized protein YhgE	sp|P32399|YHGE_BACSU Uncharacterized protein YhgE OS=Bacillus subtilis (strain 168) OX=224308 GN=yhgE PE=4 SV=2	5	7.5	0	13.076	0.0320752	0.303904	-1.25181	-0.360687	-0.379935	0.903946	0.284657	0.0637793	0.699461	0.433627	0.7634	0.711916	0.307049	1.2965	22.4618	22.9281	22.9748	22.8377	22.8448	22.7784	23.1418	23.1201	23.0145	23.0502	22.9326	23.5217	NaN	22.782	23.2106	22.9583	22.7748	22.6893	22.4618	22.9281	22.9748	22.8377	22.8448	22.7784	23.1418	23.1201	23.0145	23.0502
degV	P32436	Protein DegV	sp|P32436|DEGV_BACSU Protein DegV OS=Bacillus subtilis (strain 168) OX=224308 GN=degV PE=1 SV=2	2	7.5	0.0084448	1.7119	-0.611507	-0.670789	0.0187461	-0.215057	0.255962	-0.374291	-0.199769	0.782367	0.850761	0.0140397	0.311211	0.25967	0.388455	0.685238	21.9356	22.434	22.9655	21.6436	22.0628	21.7941	21.8794	21.8895	21.5538	21.9071	22.6982	21.9619	21.8101	22.9208	21.8926	22.0281	21.9649	21.9291	21.9356	22.434	22.9655	21.6436	22.0628	21.7941	21.8794	21.8895	21.5538	21.9071
yvyE	P32437	IMPACT family member YvyE	sp|P32437|YVYE_BACSU IMPACT family member YvyE OS=Bacillus subtilis (strain 168) OX=224308 GN=yvyE PE=3 SV=2	3	14.7	0	4.0548	0.856684	1.60593	-1.25173	-2.42541	-0.88053	1.22788	3.15081	0.359405	0.679984	0.405195	0.685536	0.369806	0.397137	0.864592	22.5475	NaN	23.249	22.9203	22.7953	22.9511	23.3369	23.9826	23.5949	22.9826	22.699	23.0566	23.317	22.2398	NaN	NaN	23.0474	NaN	22.5475	20.3002	23.249	22.9203	22.7953	22.9511	23.3369	23.9826	23.5949	22.9826
rimP	P32726	Ribosome maturation factor RimP	sp|P32726|RIMP_BACSU Ribosome maturation factor RimP OS=Bacillus subtilis (strain 168) OX=224308 GN=rimP PE=3 SV=1	3	15.4	0	7.8686	-0.0886567	-0.171238	0.145814	-0.225108	-0.0319888	-0.266459	0.0218817	0.0753973	0.167668	0.261338	0.410071	0.0256981	0.522182	0.0802841	25.4384	26.6108	26.363	26.2394	25.6633	26.2435	25.9646	26.0504	25.8835	25.765	26.4055	26.3376	26.3491	26.2839	26.3125	25.9228	26.0951	25.8149	25.4384	26.6108	26.363	26.2394	25.6633	26.2435	25.9646	26.0504	25.8835	25.765
nusA	P32727	Transcription termination/antitermination protein NusA	sp|P32727|NUSA_BACSU Transcription termination/antitermination protein NusA OS=Bacillus subtilis (strain 168) OX=224308 GN=nusA PE=1 SV=2	8	25.1	0	62.808	-0.387244	-0.640289	0.0538572	-0.129262	0.414989	-0.0261122	-0.0960375	1.43621	2.08362	0.223872	0.60217	1.51615	0.105474	0.469625	24.8237	25.0895	24.7762	24.5398	24.6064	24.3815	24.3054	24.1316	24.3316	24.5991	24.4963	24.349	24.5905	24.5985	24.4171	24.4418	24.383	24.2319	24.8237	25.0895	24.7762	24.5398	24.6064	24.3815	24.3054	24.1316	24.3316	24.5991
ylxR	P32728	Uncharacterized protein YlxR	sp|P32728|YLXR_BACSU Uncharacterized protein YlxR OS=Bacillus subtilis (strain 168) OX=224308 GN=ylxR PE=4 SV=1	9	44	0	89.26	-0.403636	-0.58219	0.0247498	0.054786	0.200329	-0.228057	-0.436647	0.387163	0.720657	0.0256236	0.0583503	0.177714	0.261177	1.69496	29.2244	29.425	28.4255	29.237	28.193	28.434	28.4737	28.5744	28.2802	28.9964	28.2407	29.2368	28.9123	28.7061	28.9298	28.726	28.9341	28.9781	29.2244	29.425	28.4255	29.237	28.193	28.434	28.4737	28.5744	28.2802	28.9964
rbfA	P32731	Ribosome-binding factor A	sp|P32731|RBFA_BACSU Ribosome-binding factor A OS=Bacillus subtilis (strain 168) OX=224308 GN=rbfA PE=3 SV=1	5	44.4	0	18.643	-0.253817	-0.258849	-0.245771	-0.301102	-0.0660998	-0.0741456	-0.0238463	0.594453	0.605538	0.54411	1.36229	0.131372	0.146473	0.0896372	26.0636	26.5467	26.056	25.8774	25.9434	26.0841	26.073	25.9789	25.8378	26.4439	26.199	26.2217	26.3604	25.7799	25.9869	26.0092	26.0878	25.8642	26.0636	26.5467	26.056	25.8774	25.9434	26.0841	26.073	25.9789	25.8378	26.4439
pbpE	P32959	Penicillin-binding protein 4*	sp|P32959|PBPE_BACSU Penicillin-binding protein 4* OS=Bacillus subtilis (strain 168) OX=224308 GN=pbpE PE=1 SV=1	5	12.9	0	38.878	0.287634	-0.0365086	-0.491027	-0.398999	-0.734801	0.0438595	-0.372311	0.265386	0.026728	0.54092	0.573406	0.711039	0.0387615	0.450654	21.9275	20.9993	22.2922	22.1946	22.1514	21.7359	22.0772	21.7716	21.2606	22.3727	22.5459	22.5049	21.4167	22.6025	21.9311	22.5976	21.8762	21.7525	21.9275	20.9993	22.2922	22.1946	22.1514	21.7359	22.0772	21.7716	21.2606	22.3727
racX	P32960	Probable amino-acid racemase	sp|P32960|RACX_BACSU Broad specificity amino-acid racemase RacX OS=Bacillus subtilis (strain 168) OX=224308 GN=racX PE=1 SV=2	1	4.8	0.001514	2.5632	0.49036	0.646198	0.100376	0.286486	-0.868481	-0.478497	-0.508769	0.262457	0.352545	0.134398	0.512493	0.481709	0.994003	1.28241	21.799	NaN	20.9819	21.1262	21.3084	21.2926	21.3435	21.6738	21.1774	21.2033	21.8795	21.7788	21.3688	21.9137	21.8802	21.8207	21.8242	22.0762	21.799	19.4752	20.9819	21.1262	21.3084	21.2926	21.3435	21.6738	21.1774	21.2033
[truncated: 599 more rows]
[truncated: 83 more columns]
